# Supplementary material for: Searching beyond the streetlight: Neonicotinoid exposure alters the neurogenomic state of worker honey bees
Source: Ecol Evol. 2021 Dec 20;11(24):18733–42. doi: 10.1002/ece3.8480 (PMC8717355; doi:10.1002/ece3.8480)
Supplement: Supplementary file 4 — Table S1 [file ECE3-11-18733-s006.xlsx]

## Sheet: Foragers_2014_005
Gene	logFC	logCPM	LR	PValue	FDR
GB41308	1.03522	1.93596	11.5529	0.000676437	0.0385105
GB49723	0.711297	4.85724	16.2626	5.51e-05	0.0163672
GB54774	0.573113	7.09068	14.1143	0.000172032	0.0245224
GB50098	0.755581	3.83159	14.6151	0.000131855	0.0206749
GB40095	0.709582	6.98525	15.6766	7.52e-05	0.01833
GB49684	0.870119	3.4147	10.9245	0.000949018	0.0430431
GB40134	0.739471	8.76089	12.322	0.00044764	0.0349261
GB44119	0.670943	6.23482	12.4777	0.000411847	0.0346316
GB43095	0.664234	6.2783	13.9863	0.00018415	0.0255572
GB47513	0.577364	7.75065	12.3178	0.000448668	0.0349261
GB42000	0.669066	9.91109	11.2558	0.000793756	0.0403153
GB47493	1.28823	1.85392	14.5335	0.000137688	0.0209897
GB48059	0.628421	8.58334	11.4458	0.000716569	0.0385542
GB52028	0.67979	10.0673	11.4838	0.000702056	0.0385105
GB51630	0.796251	4.86967	11.5034	0.000694676	0.0385105
GB41786	1.03941	5.49645	25.4589	4.52e-07	0.00378385
GB41520	0.649796	5.03331	11.5226	0.00068755	0.0385105
GB47799	0.633401	5.9415	11.9027	0.000560516	0.0365695
GB52109	0.555364	6.7636	11.5324	0.000683938	0.0385105
GB52596	0.526978	5.45699	10.915	0.000953909	0.0430868
GB54250	0.745239	4.74029	12.047	0.000518755	0.0364066
GB51045	0.756122	7.4065	11.9473	0.000547272	0.0364866
GB54777	0.829469	4.92798	12.5268	0.000401161	0.0346316
GB54778	0.72962	5.38139	16.169	5.79e-05	0.0163672
GB50586	0.962267	3.72204	12.9172	0.000325573	0.0316238
GB43660	0.7544	5.23545	11.9334	0.000551369	0.0364866
GB55251	0.924581	2.07675	10.6459	0.00110316	0.047114
GB45651	0.624293	3.83933	11.202	0.000817094	0.0411022
GB51622	0.730879	5.41648	11.3251	0.000764659	0.0395891
GB51130	-0.404734	7.24632	11.3636	0.000748965	0.0395223
GB53512	0.973839	4.31976	15.2456	9.44e-05	0.0188377
GB54477	0.665137	4.90092	10.5299	0.00117457	0.0484518
GB47057	0.645198	6.82394	11.0404	0.000891452	0.0419622
GB40975	0.760045	6.9423	15.9532	6.49e-05	0.0169682
GB55378	0.682668	6.86667	12.0859	0.00050805	0.0364066
GB44229	0.908857	4.11371	13.5192	0.000236129	0.0280055
GB52266	0.710183	6.77112	13.0366	0.000305467	0.0302054
GB52708	0.685092	6.48613	11.0002	0.000911009	0.0420136
GB46513	0.891585	7.09983	17.696	2.59e-05	0.0122466
GB42249	0.791164	8.46956	15.3956	8.72e-05	0.0187643
GB48262	0.778685	6.63274	10.4118	0.00125209	0.0497934
GB44078	0.719348	5.70125	13.084	0.000297823	0.0301903
GB44041	0.871085	6.51794	11.9451	0.000547925	0.0364866
GB50117	0.726948	3.76849	12.5288	0.000400732	0.0346316
GB53012	0.760348	9.91119	11.0635	0.000880458	0.0418351
GB52008	-0.388701	6.70711	12.7098	0.000363738	0.0327245
GB48840	0.764528	7.54454	16.2253	5.62e-05	0.0163672
GB48838	0.880344	3.27424	11.5578	0.000674648	0.0385105
GB50874	0.781721	5.41104	15.1341	0.000100136	0.0192822
GB45910	0.754789	7.23525	17.4603	2.93e-05	0.0128802
GB46365	3.24492	2.03361	23.167	1.49e-06	0.00378385
GB55855	0.625682	5.87553	12.8697	0.000333941	0.0321306
GB45157	0.525648	6.36466	12.2532	0.000464462	0.0351199
GB52929	0.648226	6.28124	16.8617	4.02e-05	0.0159226
GB40074	0.638653	7.35906	12.4286	0.000422798	0.0346316
GB54818	0.958993	2.84374	10.5503	0.00116171	0.0482988
GB47974	1.10096	2.98153	12.1985	0.000478282	0.0354704
GB51704	-0.450879	7.08925	12.37	0.000436286	0.0348643
GB47992	0.798879	4.44154	18.3128	1.87e-05	0.0114302
GB44976	0.616511	6.99704	12.6207	0.000381502	0.0340436
GB43643	0.477854	6.83729	10.4276	0.00124149	0.0495513
GB41000	0.671484	5.58609	12.7223	0.000361328	0.0327245
GB41063	-0.392108	7.10945	10.6244	0.00111608	0.0474809
GB40670	0.642428	5.4269	11.9535	0.000545463	0.0364866
GB49050	-0.378313	6.57116	10.7237	0.00105769	0.0458864
GB43004	0.609518	7.1433	11.9319	0.00055182	0.0364866
GB41895	0.733665	6.48987	13.6951	0.000215013	0.0265166
GB43591	1.20402	2.09624	20.1592	7.13e-06	0.00971693
GB55520	0.654848	7.07835	11.7503	0.00060835	0.0375864
GB49751	0.70847	4.37154	13.9647	0.000186277	0.0255572
GB52356	0.66971	3.78893	10.4809	0.00120615	0.0487021
GB48518	0.657698	6.38449	14.94	0.000110982	0.0193244
GB45052	0.616793	6.62173	11.1587	0.000836398	0.0411022
GB54239	0.754548	4.76381	12.2863	0.000456293	0.0351199
GB52541	-0.385332	6.78655	10.82	0.0010041	0.0448009
GB49778	0.783975	4.84782	14.7807	0.000120765	0.0194059
GB53644	0.791299	7.79981	10.735	0.00105127	0.0458864
GB53013	0.693151	9.43472	11.6723	0.000634392	0.0378429
GB40972	0.93517	2.46552	12.1251	0.00049748	0.0364022
GB46720	0.842493	6.09405	15.2918	9.21e-05	0.0187643
GB44663	0.585953	6.95878	11.8717	0.000569933	0.0365695
GB50686	0.783928	6.07845	15.4717	8.38e-05	0.0187603
GB55478	-0.437659	7.11618	13.7125	0.000213031	0.0265166
GB55356	0.808443	5.39764	12.8541	0.000336746	0.0321306
GB52864	-2.12195	0.158544	12.2588	0.000463065	0.0351199
GB44254	0.599911	7.23478	16.1138	5.96e-05	0.0163672
GB46581	0.569985	5.85296	12.2569	0.000463551	0.0351199
GB49611	0.550616	3.92348	11.4791	0.00070385	0.0385105
GB44658	0.472149	6.60748	13.4402	0.000246294	0.0281596
GB43546	0.624916	5.48394	11.3062	0.000772473	0.0398059
GB45028	0.709144	6.36536	14.766	0.000121713	0.0194059
GB45036	0.800585	7.12367	16.2362	5.59e-05	0.0163672
GB54987	0.873207	7.53226	11.935	0.000550885	0.0364866
GB53979	0.651766	6.87225	11.9658	0.00054186	0.0364866
GB50189	0.411336	6.63218	11.1664	0.000832916	0.0411022
GB51759	0.63758	3.99713	11.5128	0.000691188	0.0385105
GB41698	0.679876	5.76786	14.904	0.000113124	0.0193244
GB43761	0.548084	6.48083	16.0336	6.22e-05	0.0166593
GB43935	0.611143	5.27006	16.3476	5.27e-05	0.0163672
GB55610	0.472406	6.35364	15.3023	9.16e-05	0.0187643
GB50142	0.794095	7.46394	14.928	0.000111696	0.0193244
GB40540	-0.419548	6.20968	11.5292	0.000685119	0.0385105
GB46612	0.718621	3.362	12.4366	0.000421005	0.0346316
GB43377	-0.721159	3.4749	10.9275	0.00094746	0.0430431
GB55619	0.682641	7.38681	13.0781	0.000298765	0.0301903
GB40069	0.778931	4.3956	13.2838	0.00026771	0.0299362
GB42576	0.707791	5.16276	13.8428	0.000198756	0.026142
GB44629	0.787196	4.26202	11.0951	0.000865554	0.0414383
GB44021	0.672127	6.75762	19.2431	1.15e-05	0.00971693
GB42150	0.608654	6.86827	14.2647	0.000158813	0.022936
GB47517	0.502853	6.85658	12.0722	0.00051179	0.0364066
GB48052	0.563389	9.11901	10.7574	0.00103863	0.0457834
GB51060	0.796682	6.25494	11.1533	0.000838821	0.0411022
GB52144	0.839269	7.4206	12.2424	0.000467156	0.0351199
GB46526	0.637824	6.42052	12.0194	0.000526485	0.0364066
GB49126	-0.400305	7.01046	11.7215	0.000617831	0.0375864
GB43087	0.837726	3.26129	10.7303	0.00105394	0.0458864
GB43231	0.568319	6.3082	10.988	0.000917029	0.0421143
GB53329	0.922722	1.3703	10.5931	0.00113513	0.0475539
GB41378	0.683657	6.88053	14.4005	0.000147762	0.0221875
GB41734	0.688746	6.6374	12.7149	0.000362748	0.0327245
GB45732	0.68446	5.39447	13.072	0.000299741	0.0301903
GB48396	0.684503	5.38459	11.3547	0.000752568	0.0395224
GB40703	0.979791	6.94482	12.1794	0.000483194	0.0355942
GB47767	0.693011	6.88862	13.8677	0.000196144	0.026142
GB49826	-0.47887	7.28688	12.2093	0.000475515	0.0354704
GB43713	0.704816	4.83472	19.2937	1.12e-05	0.00971693
GB44551	0.789813	6.08634	15.7487	7.23e-05	0.0180445
GB50377	0.704081	7.61083	15.5267	8.13e-05	0.0186078
GB52493	0.77245	10.0331	14.8587	0.000115873	0.0193244
GB49565	0.74883	5.26014	14.9287	0.000111649	0.0193244
GB50525	0.706119	5.40224	22.8808	1.72e-06	0.00378385
GB49275	0.678239	5.13587	19.2747	1.13e-05	0.00971693
GB54308	0.768493	3.71904	10.5405	0.00116788	0.0483721
GB54309	0.804898	4.12433	12.3477	0.000441521	0.0348643
GB48685	0.767519	5.21487	11.695	0.000626669	0.0375864
GB46342	0.8071	5.47558	16.4731	4.93e-05	0.0163672
GB41523	0.869772	4.10273	15.2877	9.23e-05	0.0187643
GB48190	-3.24923	2.23626	22.2438	2.4e-06	0.0043928
GB43035	0.541719	5.37073	13.1365	0.000289599	0.0301903
GB49276	0.701594	4.9882	16.8422	4.06e-05	0.0159226
GB47516	0.536735	6.76847	12.958	0.000318564	0.0312193
GB42584	0.7555	5.38121	14.5416	0.000137099	0.0209897
GB55387	0.665406	7.55993	12.4045	0.000428291	0.0348108
GB48101	-0.371263	6.35301	11.4735	0.000705944	0.0385105
GB49957	0.726294	7.1984	15.5261	8.14e-05	0.0186078
GB53323	0.67977	6.12926	12.463	0.000415087	0.0346316
GB52724	0.566842	5.50997	12.8384	0.000339573	0.0321306
GB49650	0.549549	6.59659	13.4511	0.000244856	0.0281596
GB44122	0.788474	3.35408	17.6338	2.68e-05	0.0122466
GB42210	1.04202	1.30962	11.5147	0.000690474	0.0385105
GB51302	1.48386	-0.149427	13.5096	0.000237349	0.0280055
GB44163	0.916914	6.58524	23.6481	1.16e-06	0.00378385
GB45017	0.593224	6.59376	11.3714	0.000745818	0.0395223
GB43015	0.607388	5.57714	10.9003	0.000961495	0.0432515
GB46362	0.649881	7.08395	11.1552	0.000837985	0.0411022
GB45235	0.634811	6.5139	11.7001	0.000624971	0.0375864
GB53791	0.779522	8.4634	13.1808	0.000282831	0.0301903
GB44276	0.653044	7.80859	11.1204	0.000853828	0.0414383
GB50954	0.672104	6.3149	10.6123	0.00112335	0.0474842
GB48813	0.956823	5.51953	19.329	1.1e-05	0.00971693
GB42603	0.637434	4.97578	10.7429	0.0010468	0.0458864
GB52761	0.785288	4.51647	11.0999	0.000863315	0.0414383
GB42292	0.650981	4.82869	11.4516	0.000714318	0.0385542
GB41606	0.671732	5.35072	14.7616	0.000121994	0.0194059
GB42233	0.773937	7.81619	15.0867	0.000102685	0.0193244
GB51528	-1.16118	2.7013	13.8525	0.00019773	0.026142
GB55426	0.664611	6.4876	11.0438	0.000889851	0.0419622
GB50099	0.774471	6.92703	12.0686	0.000512777	0.0364066
GB53493	0.635374	5.385	11.7776	0.000599478	0.0373856
GB52756	0.682973	6.06722	11.8868	0.000565345	0.0365695
GB52718	0.961999	4.68395	13.7645	0.000207212	0.026142
GB44567	0.874637	5.4882	13.2677	0.000270015	0.0299362
GB50837	0.863267	3.46775	11.6024	0.000658656	0.0385105
GB54502	0.813765	6.01193	13.7695	0.00020666	0.026142
GB54551	0.911939	6.18078	15.3812	8.79e-05	0.0187643
GB48462	-0.572736	5.26611	13.49	0.000239843	0.0280055
GB51550	0.60751	7.31041	11.4662	0.00070874	0.0385105
GB48386	0.773292	4.65064	12.7171	0.000362327	0.0327245
GB47258	0.697392	5.65273	13.0582	0.000301961	0.0301903
GB40996	0.762253	7.1665	12.5657	0.000392884	0.0346316
GB47732	-0.455312	5.39632	13.1605	0.000285908	0.0301903
GB48913	0.647783	4.45065	13.0545	0.000302564	0.0301903
GB48912	0.786649	3.74109	14.3774	0.000149587	0.0221875
GB45152	0.725865	4.43678	12.7324	0.000359381	0.0327245
GB54496	0.63817	6.94567	11.1538	0.000838612	0.0411022
GB52021	0.70567	5.27166	14.878	0.000114694	0.0193244
GB45658	1.07652	1.35447	10.4694	0.00121369	0.0487021
GB45436	-0.383394	6.66559	11.6963	0.00062626	0.0375864
GB54226	1.19722	4.51264	16.1421	5.88e-05	0.0163672
GB52114	0.587292	4.55673	11.0892	0.000868332	0.0414383
GB40150	0.625516	6.50443	10.9455	0.000938288	0.042911
GB48229	0.807492	7.26323	10.3926	0.00126522	0.0499945
GB52056	0.597099	5.74711	12.4544	0.000417015	0.0346316
GB49320	0.731313	7.6801	10.4717	0.0012122	0.0487021
GB48005	0.77499	7.60707	15.766	7.17e-05	0.0180445
GB55648	0.730484	6.86483	10.6788	0.00108367	0.0466447
GB44999	0.60858	5.51841	11.2739	0.000786036	0.0401761
GB48919	0.727844	5.83427	10.6525	0.00109923	0.047114
GB50538	1.01119	2.00739	12.0162	0.000527392	0.0364066
GB44336	0.679092	6.91781	17.2213	3.33e-05	0.0140445
GB40128	0.690615	5.18426	11.0287	0.000897133	0.0419622
GB50048	0.881577	10.2421	12.0583	0.000515625	0.0364066
GB50749	-0.449363	6.83372	13.8142	0.000201802	0.026142
GB50185	0.669338	5.00402	11.0915	0.00086722	0.0414383
GB48007	0.962186	2.95819	11.3877	0.000739321	0.0395223
GB49652	-0.376093	6.57798	10.8533	0.000986212	0.0441823
GB43022	-0.603745	4.83402	17.7738	2.49e-05	0.0122466
GB50672	0.532013	7.94319	10.3911	0.00126626	0.0499945
GB50425	0.863157	5.85726	16.6567	4.48e-05	0.0163672
GB42878	0.596591	4.89331	13.8034	0.000202965	0.026142
GB42879	0.57143	6.4557	16.6574	4.48e-05	0.0163672
GB45063	0.788613	6.07976	13.9803	0.000184738	0.0255572
GB55425	0.946667	5.14828	16.4527	4.99e-05	0.0163672
GB40521	0.804162	5.39403	10.6818	0.00108197	0.0466447
GB48458	4.33715	-1.03187	18.6204	1.6e-05	0.0110775
GB40547	2.84649	-0.709551	16.1153	5.96e-05	0.0163672
GB40548	2.57044	4.49053	17.6878	2.6e-05	0.0122466
GB46995	2.51945	0.34372	18.4845	1.71e-05	0.0110775
GB51407	2.07297	1.12027	13.1427	0.000288646	0.0301903
GB42575	1.84551	0.732878	12.3488	0.000441275	0.0348643
GB44715	1.7418	-0.19378	12.038	0.000521257	0.0364066
GB48758	1.50845	4.35844	18.1092	2.09e-05	0.0120499
GB46428	1.49867	1.80324	14.3088	0.000155136	0.0227037
GB50309	1.31705	1.63165	18.4814	1.72e-05	0.0110775
GB41784	1.28046	0.6088	11.017	0.000902796	0.0419622
GB55592	1.161	1.50828	11.4955	0.000697659	0.0385105
GB54785	1.10454	1.1608	11.1742	0.000829411	0.0411022
GB48387	1.04117	1.79078	14.8558	0.000116051	0.0193244
GB42734	0.994018	1.94559	10.5169	0.00118288	0.0484518
GB50047	0.938573	4.84911	12.4436	0.000419428	0.0346316
GB55349	0.925467	2.38988	11.2717	0.000786977	0.0401761
GB52001	0.900369	3.62179	11.7834	0.000597627	0.0373856
GB44042	0.860651	4.83884	11.3257	0.000764412	0.0395891
GB46721	0.831624	4.58124	18.5347	1.67e-05	0.0110775
GB53748	0.830983	11.7665	10.6003	0.00113068	0.0475491
GB48603	0.821147	5.34567	19.2839	1.13e-05	0.00971693
GB49755	0.800115	8.43124	10.7865	0.00102244	0.0452769
GB42334	0.78702	5.75137	13.531	0.00023466	0.0280055
GB52712	0.772526	3.74638	11.3776	0.000743334	0.0395223
GB52766	0.771982	2.49436	11.5098	0.000692307	0.0385105
GB42183	0.767795	5.59675	17.9389	2.28e-05	0.0122466
GB50545	0.76567	3.96142	20.9476	4.72e-06	0.00740123
GB55538	0.759342	8.01334	11.8672	0.000571303	0.0365695
GB45644	0.757857	4.68012	11.7391	0.000611993	0.0375864
GB42288	0.746471	3.61216	13.063	0.000301183	0.0301903
GB53459	0.739124	4.15465	11.0103	0.000906072	0.0419622
GB53457	0.737966	5.67719	24.2842	8.31e-07	0.00378385
GB41992	0.73746	4.82312	11.5092	0.000692517	0.0385105
GB53304	0.736226	3.9112	14.8534	0.0001162	0.0193244
GB55350	0.726522	9.0157	11.4691	0.000707648	0.0385105
GB55556	0.716984	5.88542	11.8734	0.000569408	0.0365695
GB46330	0.702129	6.97924	15.179	9.78e-05	0.0191659
GB49672	0.690617	8.60314	10.4692	0.00121378	0.0487021
GB54497	0.690468	3.37193	10.5513	0.00116106	0.0482988
GB51174	0.683979	7.7958	15.5608	7.99e-05	0.0186078
GB52928	0.67399	4.26646	11.0196	0.000901522	0.0419622
GB51612	0.656682	6.74455	12.3913	0.000431329	0.0348108
GB46630	0.655663	5.89354	11.5781	0.00066733	0.0385105
GB52773	0.654171	6.58574	11.1227	0.000852779	0.0414383
GB50301	0.645348	5.47074	12.4802	0.000411297	0.0346316
GB52492	0.59552	9.09172	11.7052	0.000623245	0.0375864
GB50407	0.583773	4.98887	10.5166	0.00118304	0.0484518
GB41675	0.579709	5.01509	10.4765	0.00120905	0.0487021
GB41344	0.574945	5.16653	10.4662	0.00121578	0.0487021
GB45617	0.568158	5.79885	11.8335	0.000581749	0.0369091
GB41247	0.567832	5.16463	13.1616	0.000285749	0.0301903
GB45293	0.56748	6.88425	13.5983	0.000226395	0.0276102
GB46582	0.562772	5.03344	13.2999	0.000265424	0.0299362
GB52999	0.499834	8.01172	11.3439	0.000756961	0.0395638
GB41942	0.460813	5.18271	10.6099	0.00112481	0.0474842
GB52758	0.436905	7.17942	10.7854	0.00102302	0.0452769
GB49937	-0.416982	6.33693	11.8099	0.000589153	0.037164
GB48403	-0.437776	5.91375	12.5121	0.000404331	0.0346316
GB40608	-1.12162	2.38288	11.8615	0.000573065	0.0365695
GB51527	-1.4588	0.518252	12.0757	0.000510838	0.0364066
GB51888	-1.49961	2.33289	12.7418	0.000357574	0.0327245
GB48736	-1.61827	2.00181	11.2481	0.00079705	0.0403153

## Sheet: Nurses_2014_005
Gene	logFC	logCPM	LR	PValue	FDR
GB40299	1.89541	2.73659	16.9239	3.89e-05	0.0469152
GB41339	-3.41772	3.77151	21.2996	3.93e-06	0.0106569
GB42310	-3.99424	1.62578	26.4767	2.67e-07	0.000964875
GB43247	-2.903	9.37112	20.5989	5.66e-06	0.0122904
GB43510	-4.09137	0.842558	17.2578	3.26e-05	0.0442699
GB49772	1.87798	0.174548	17.4056	3.02e-05	0.0442699
GB49854	-5.62181	6.61767	48.904	2.69e-12	1.46e-08
GB50118	-5.08889	4.52352	52.7424	3.8e-13	4.13e-09
GB55207	-2.65485	6.18563	17.7383	2.53e-05	0.0442699

## Sheet: Foragers_2015_005
Genes	logFC	logCPM	LR	PValue	FDR
GB40547	3.5139	-1.09845	19.6188	9.45e-06	0.00638454
GB40548	3.47049	4.538	37.183	1.08e-09	6.12e-06
GB52825	3.18304	0.610412	20.7457	5.24e-06	0.00638454
GB51284	3.02843	1.04885	24.757	6.5e-07	0.00185035
GB40719	2.86856	2.03287	27.3584	1.69e-07	0.000641231
GB45796	2.84714	5.98271	15.7386	7.27e-05	0.0278172
GB42797	2.81182	0.747595	18.7653	1.48e-05	0.0088553
GB48190	2.72683	1.55666	20.4723	6.05e-06	0.00638454
GB50205	2.3101	0.432592	15.723	7.33e-05	0.0278172
GB54962	2.27483	0.226914	19.6789	9.16e-06	0.00638454
GB44563	1.94353	-0.813137	16.4649	4.96e-05	0.0216938
GB48175	1.82067	4.6504	15.9978	6.34e-05	0.0257767
GB49983	1.81438	-1.4614	14.1321	0.000170411	0.0473036
GB42763	1.81059	0.806999	22.2786	2.36e-06	0.00395041
GB51724	1.68976	-0.0849235	15.0345	0.000105561	0.0364059
GB40607	1.62591	1.25687	14.6884	0.000126827	0.0412404
GB45598	1.5951	0.0301835	17.6689	2.63e-05	0.0130083
GB43377	1.51634	3.28934	20.0361	7.6e-06	0.00638454
GB50061	1.17049	0.926432	18.3667	1.82e-05	0.00987503
GB51013	1.05588	0.24866	14.2007	0.000164309	0.0467501
GB44788	0.989277	0.900396	17.9308	2.29e-05	0.0118508
GB46596	0.874653	1.5668	13.9072	0.000192059	0.0485738
GB47046	0.840298	2.36651	14.8096	0.000118928	0.0398094
GB50521	0.828952	1.55405	19.602	9.54e-06	0.00638454
GB45271	0.818753	2.1288	15.5364	8.09e-05	0.0297126
GB53724	0.797553	1.22315	18.5787	1.63e-05	0.00927743
GB40101	0.737618	2.94688	22.2212	2.43e-06	0.00395041
GB52140	0.734428	3.74481	14.2958	0.000156214	0.0457243
GB41792	0.696797	4.78853	20.2686	6.73e-06	0.00638454
GB49600	0.647522	1.4588	16.1576	5.83e-05	0.0245673
GB50283	0.646825	4.13986	14.4815	0.000141546	0.044748
GB43835	0.642458	1.44652	16.6056	4.6e-05	0.0209477
GB54226	0.609323	4.45236	14.0403	0.000178937	0.0484876
GB50237	0.583897	5.00555	22.487	2.12e-06	0.00395041
GB51828	0.494032	4.49731	14.2901	0.000156686	0.0457243
GB49601	0.483287	6.73355	21.509	3.52e-06	0.00501003
GB48962	0.350171	4.21689	13.9504	0.000187699	0.0485501
GB43220	0.268794	6.68157	14.4013	0.000147704	0.045433
GB49890	-0.839541	3.44394	13.9765	0.000185112	0.0485501
GB48011	-0.868522	1.08272	15.3499	8.93e-05	0.0317697
GB43722	-1.10785	2.25841	19.903	8.15e-06	0.00638454
GB53776	-1.24341	2.03031	38.5269	5.4e-10	6.12e-06
GB53716	-1.2463	2.22842	19.7328	8.91e-06	0.00638454
GB40899	-2.01817	0.0282008	17.2558	3.27e-05	0.0154925
GB43510	-2.69715	3.68834	18.8723	1.4e-05	0.00883719

## Sheet: Nurses_2015_005
Genes	logFC	logCPM	LR	PValue	FDR
GB50061	1.28842	0.757794	14.5921	0.000133472	0.0359178
GB51303	0.821445	1.99237	13.8384	0.000199223	0.0423668
GB44709	1.30113	1.57072	13.2884	0.000267053	0.048947
GB52115	0.262074	6.48554	14.5425	0.00013703	0.0359178
GB42493	1.92464	1.87167	15.8936	6.70042e-05	0.0264218
GB50292	1.28539	4.47602	18.4843	1.71313e-05	0.0101624
GB49981	-0.765807	1.9414	20.8559	4.95175e-06	0.00509999
GB47055	0.877243	3.00753	16.0738	6.092e-05	0.0254307
GB51379	-0.938914	0.877758	15.0635	0.000103955	0.0326034
GB47938	0.611324	3.11172	15.2228	9.55416e-05	0.0326034
GB44188	0.223942	5.62701	14.1068	0.000172716	0.0396415
GB43932	-1.59671	0.511086	20.6246	5.58727e-06	0.0051088
GB47046	0.792277	2.95161	20.2804	6.68826e-06	0.00538452
GB43377	1.83046	3.51662	24.665	6.82125e-07	0.00109832
GB52489	-0.721086	1.4719	13.4599	0.000243718	0.0465583
GB40299	1.68459	2.72095	13.6283	0.000222806	0.0436009
GB40726	-1.48889	-1.26383	15.1103	0.000101407	0.0326034
GB42797	2.81968	3.61073	19.0991	1.24101e-05	0.00822789
GB53565	1.48891	2.0661	13.273	0.00026925	0.048947
GB44832	1.1781	0.967428	15.1752	9.79843e-05	0.0326034
GB50453	1.65461	0.228073	18.6992	1.53046e-05	0.00958326
GB40274	0.782825	3.81913	15.2591	9.37241e-05	0.0326034
GB47373	2.32383	-1.02376	14.5567	0.000136005	0.0359178
GB47029	1.20585	3.92726	19.2421	1.15148e-05	0.00811144
GB41407	2.52893	1.07811	21.2556	4.0194e-06	0.00509999
GB44610	6.25906	1.07355	32.4515	1.22203e-08	6.88674e-05
GB45151	2.05314	1.40346	15.0085	0.000107029	0.0326034
GB41160	-0.844434	3.07184	27.6412	1.46032e-07	0.000362265
GB49260	1.28276	3.97257	13.9109	0.000191681	0.0415469
GB40548	3.50655	4.14858	32.7166	1.06622e-08	6.88674e-05
GB40719	3.48795	2.56893	31.4704	2.02503e-08	7.60804e-05
GB48843	4.88685	0.0859876	27.456	1.60707e-07	0.000362265
GB48862	8.51367	2.13601	25.221	5.11227e-07	0.00096034
GB43933	-1.30136	0.29372	20.9987	4.59588e-06	0.00509999
GB52825	3.33408	0.936798	20.846	4.97737e-06	0.00509999
GB48841	3.64132	0.495582	20.5228	5.89251e-06	0.0051088
GB53776	-1.00486	1.47393	20.0343	7.60636e-06	0.00571542
GB48148	1.1537	0.132296	18.1565	2.03475e-05	0.0114668
GB40547	4.28809	-1.44941	17.9473	2.27109e-05	0.0121893
GB40900	-1.4449	0.100015	17.6414	2.66713e-05	0.0134572
GB44563	1.51803	-0.972361	17.5859	2.74612e-05	0.0134572
GB45808	-0.677609	5.98241	16.2869	5.44384e-05	0.0245677
GB43916	-1.05885	2.78693	16.285	5.44932e-05	0.0245677
GB51407	-1.73647	0.701167	16.1477	5.85894e-05	0.0253985
GB43982	-0.990924	0.598992	15.8662	6.79826e-05	0.0264218
GB51373	3.18817	1.66885	15.4287	8.5676e-05	0.0321885
GB46410	-2.21034	-1.61786	15.0533	0.000104517	0.0326034
GB53073	-0.689614	1.19817	14.9036	0.000113149	0.0335606
GB54866	-0.308773	5.66673	14.7121	0.00012524	0.0359178
GB45619	-1.0016	0.10195	14.559	0.000135839	0.0359178
GB40393	1.30768	3.348	14.3173	0.000154443	0.039034
GB46227	2.4878	-1.39633	14.2775	0.000157739	0.039034
GB45729	-0.33388	5.08674	14.2411	0.000160816	0.039034
GB42900	2.01682	3.80875	14.2184	0.000162772	0.039034
GB55826	-0.28506	6.65289	14.0952	0.000173785	0.0396415
GB49261	1.33456	-0.321986	14.0729	0.000175856	0.0396415
GB43866	-1.42259	-0.655548	13.9132	0.000191451	0.0415469
GB51979	1.73147	2.24268	13.7656	0.000207093	0.0431173
GB48861	2.67012	1.42641	13.7181	0.000212395	0.0431173
GB50008	-0.468926	2.9451	13.702	0.000214228	0.0431173
GB48020	2.51979	8.80208	13.6151	0.000224368	0.0436009
GB55100	-2.14568	-0.835032	13.3422	0.000259505	0.048748
GB47943	1.563	2.32461	13.2332	0.000275034	0.0492049
