# Supplementary material for: Searching beyond the streetlight: Neonicotinoid exposure alters the neurogenomic state of worker honey bees
Source: Ecol Evol. 2021 Dec 20;11(24):18733–42. doi: 10.1002/ece3.8480 (PMC8717355; doi:10.1002/ece3.8480)
Supplement: Supplementary file 5 — Table S2 [file ECE3-11-18733-s004.xlsx]

## Sheet: F2014
202 DAVID IDs
Functional Annotation Clustering
Annotation Cluster 1	Enrichment Score: 8.35	Count	P_Value	Benjamini
GOTERM_BP_ALL	tube development	54	2.8e-12	5.8e-09
GOTERM_BP_ALL	tube morphogenesis	44	2.8e-11	1.9e-08
GOTERM_BP_ALL	animal organ development	70	6.2e-11	3.3e-08
GOTERM_BP_ALL	tissue development	62	1.2e-10	5.1e-08
GOTERM_BP_ALL	anatomical structure morphogenesis	82	1.3e-10	4.5e-08
GOTERM_BP_ALL	organ morphogenesis	54	1.4e-10	4.3e-08
GOTERM_BP_ALL	tissue morphogenesis	46	4e-10	1.1e-07
GOTERM_BP_ALL	morphogenesis of an epithelium	45	7.6e-10	1.8e-07
GOTERM_BP_ALL	appendage development	35	8.7e-10	1.8e-07
GOTERM_BP_ALL	appendage morphogenesis	34	1.9e-09	3.7e-07
GOTERM_BP_ALL	epithelium development	57	2.7e-09	4.7e-07
GOTERM_BP_ALL	epithelial tube morphogenesis	39	4.5e-09	6.7e-07
GOTERM_BP_ALL	imaginal disc development	43	4.6e-09	5.9e-07
GOTERM_BP_ALL	imaginal disc-derived appendage morphogenesis	33	7.1e-09	8.7e-07
GOTERM_BP_ALL	imaginal disc-derived appendage development	33	1.1e-08	1.2e-06
GOTERM_BP_ALL	post-embryonic organ morphogenesis	35	1.3e-08	1.5e-06
GOTERM_BP_ALL	imaginal disc morphogenesis	35	1.3e-08	1.5e-06
GOTERM_BP_ALL	post-embryonic appendage morphogenesis	32	2.1e-08	2.2e-06
GOTERM_BP_ALL	post-embryonic organ development	37	2.7e-08	2.7e-06
GOTERM_BP_ALL	post-embryonic development	43	3.6e-08	3.3e-06
GOTERM_BP_ALL	instar larval or pupal development	40	6e-08	5e-06
GOTERM_BP_ALL	imaginal disc-derived wing morphogenesis	29	1.1e-07	8.4e-06
GOTERM_BP_ALL	post-embryonic morphogenesis	37	1.3e-07	9.2e-06
GOTERM_BP_ALL	metamorphosis	37	1.4e-07	1e-05
GOTERM_BP_ALL	wing disc morphogenesis	29	1.8e-07	1.2e-05
GOTERM_BP_ALL	instar larval or pupal morphogenesis	36	2.2e-07	1.3e-05
GOTERM_BP_ALL	wing disc development	32	1.1e-06	6.1e-05
Annotation Cluster 2	Enrichment Score: 5.27	Count	P_Value	Benjamini
GOTERM_BP_ALL	multicellular organismal process	131	1.2e-11	1.2e-08
GOTERM_BP_ALL	animal organ development	70	6.2e-11	3.3e-08
GOTERM_BP_ALL	tissue development	62	1.2e-10	5.1e-08
GOTERM_BP_ALL	anatomical structure morphogenesis	82	1.3e-10	4.5e-08
GOTERM_BP_ALL	single-multicellular organism process	114	3e-09	4.8e-07
GOTERM_BP_ALL	system development	95	4.5e-09	6.2e-07
GOTERM_BP_ALL	developmental process	112	5.3e-08	4.6e-06
GOTERM_BP_ALL	single-organism developmental process	111	6.6e-08	5.3e-06
GOTERM_BP_ALL	anatomical structure development	110	8.7e-08	6.8e-06
GOTERM_BP_ALL	multicellular organism development	102	2e-07	1.2e-05
GOTERM_BP_ALL	cell development	65	1.8e-06	9.5e-05
GOTERM_BP_ALL	biological regulation	118	2.9e-05	0.001
GOTERM_BP_ALL	cellular component morphogenesis	42	8.9e-05	0.0026
GOTERM_BP_ALL	cell differentiation	79	0.00011	0.003
GOTERM_BP_ALL	regulation of biological process	108	0.00014	0.0037
GOTERM_BP_ALL	cellular developmental process	81	0.00022	0.0051
GOTERM_BP_ALL	regulation of metabolic process	64	0.00037	0.008
GOTERM_BP_ALL	single-organism process	153	0.00074	0.014
GOTERM_BP_ALL	nervous system development	61	0.0009	0.016
GOTERM_BP_ALL	regulation of cellular process	98	0.0016	0.025
GOTERM_BP_ALL	cellular component organization	80	0.14	0.6
GOTERM_BP_ALL	single-organism cellular process	127	0.18	0.68
GOTERM_BP_ALL	cellular component organization or biogenesis	80	0.3	0.85
GOTERM_BP_ALL	cellular process	152	0.95	1
Annotation Cluster 3	Enrichment Score: 3.93	Count	P_Value	Benjamini
GOTERM_BP_ALL	head development	16	5.1e-06	0.00021
GOTERM_BP_ALL	central nervous system development	19	7.9e-05	0.0023
GOTERM_BP_ALL	brain development	13	0.00011	0.003
GOTERM_BP_ALL	mushroom body development	8	0.0044	0.057
Annotation Cluster 4	Enrichment Score: 3.73	Count	P_Value	Benjamini
GOTERM_MF_ALL	transcription factor activity, RNA polymerase II core promoter proximal region sequence-specific binding	10	8.6e-05	0.0074
GOTERM_MF_ALL	transcriptional repressor activity, RNA polymerase II core promoter proximal region sequence-specific binding	6	0.00024	0.017
GOTERM_MF_ALL	transcriptional repressor activity, RNA polymerase II transcription regulatory region sequence-specific binding	6	0.00032	0.019
Annotation Cluster 5	Enrichment Score: 3.29	Count	P_Value	Benjamini
GOTERM_BP_ALL	anatomical structure morphogenesis	82	1.3e-10	4.5e-08
GOTERM_BP_ALL	cell development	65	1.8e-06	9.5e-05
GOTERM_BP_ALL	response to chemical	42	7.9e-06	0.00032
GOTERM_BP_ALL	generation of neurons	45	1.9e-05	0.00075
GOTERM_BP_ALL	locomotion	32	7e-05	0.0021
GOTERM_BP_ALL	cellular component morphogenesis	42	8.9e-05	0.0026
GOTERM_BP_ALL	cell morphogenesis involved in neuron differentiation	27	9.2e-05	0.0026
GOTERM_BP_ALL	cell morphogenesis involved in differentiation	29	9.2e-05	0.0026
GOTERM_BP_ALL	neuron differentiation	40	0.00011	0.003
GOTERM_BP_ALL	cell differentiation	79	0.00011	0.003
GOTERM_BP_ALL	cellular developmental process	81	0.00022	0.0051
GOTERM_BP_ALL	neuron projection morphogenesis	29	0.00027	0.0061
GOTERM_BP_ALL	neuron development	35	0.00028	0.0061
GOTERM_BP_ALL	neuron projection development	30	0.00031	0.0067
GOTERM_BP_ALL	cell projection morphogenesis	30	0.00079	0.014
GOTERM_BP_ALL	nervous system development	61	0.0009	0.016
GOTERM_BP_ALL	taxis	19	0.0011	0.018
GOTERM_BP_ALL	cell part morphogenesis	30	0.0012	0.019
GOTERM_BP_ALL	cell morphogenesis	35	0.0013	0.021
GOTERM_BP_ALL	axon development	19	0.0014	0.022
GOTERM_BP_ALL	dendrite development	15	0.0014	0.023
GOTERM_BP_ALL	movement of cell or subcellular component	29	0.0016	0.025
GOTERM_BP_ALL	cell projection organization	33	0.0016	0.025
GOTERM_BP_ALL	dendrite morphogenesis	14	0.0022	0.033
GOTERM_BP_ALL	axonogenesis	18	0.0022	0.033
GOTERM_BP_ALL	axon guidance	15	0.0046	0.059
GOTERM_BP_ALL	neuron projection guidance	15	0.0067	0.079
GOTERM_BP_ALL	chemotaxis	15	0.0094	0.1
GOTERM_BP_ALL	motor neuron axon guidance	6	0.014	0.14
GOTERM_BP_ALL	response to external stimulus	32	0.017	0.15
GOTERM_BP_ALL	neurogenesis	48	0.028	0.22
GOTERM_BP_ALL	cellular component organization	80	0.14	0.6
GOTERM_BP_ALL	cellular component organization or biogenesis	80	0.3	0.85
Annotation Cluster 6	Enrichment Score: 3.14	Count	P_Value	Benjamini
GOTERM_BP_ALL	behavior	34	1.8e-06	9.5e-05
GOTERM_BP_ALL	single-organism behavior	24	5.2e-05	0.0017
GOTERM_BP_ALL	cognition	14	0.00027	0.0061
GOTERM_BP_ALL	learning or memory	14	0.00027	0.0061
GOTERM_BP_ALL	system process	36	0.002	0.031
GOTERM_BP_ALL	memory	9	0.0088	0.095
GOTERM_BP_ALL	long-term memory	7	0.011	0.12
GOTERM_BP_ALL	neurological system process	28	0.054	0.34
Annotation Cluster 7	Enrichment Score: 3.08	Count	P_Value	Benjamini
GOTERM_BP_ALL	regulation of glucose metabolic process	14	0.00016	0.0041
GOTERM_BP_ALL	regulation of cellular carbohydrate metabolic process	14	0.00019	0.0046
GOTERM_BP_ALL	regulation of carbohydrate metabolic process	14	0.00027	0.0061
GOTERM_BP_ALL	cellular carbohydrate metabolic process	14	0.0024	0.036
GOTERM_BP_ALL	carbohydrate metabolic process	18	0.019	0.17
Annotation Cluster 8	Enrichment Score: 3.08	Count	P_Value	Benjamini
GOTERM_MF_ALL	RNA polymerase II transcription factor activity, sequence-specific DNA binding	21	3.3e-08	7.2e-06
GOTERM_MF_ALL	sequence-specific DNA binding	24	7.2e-07	0.0001
GOTERM_MF_ALL	transcription regulatory region sequence-specific DNA binding	10	0.0028	0.1
GOTERM_MF_ALL	RNA polymerase II regulatory region sequence-specific DNA binding	8	0.0042	0.11
GOTERM_MF_ALL	RNA polymerase II regulatory region DNA binding	8	0.0056	0.11
GOTERM_MF_ALL	sequence-specific double-stranded DNA binding	10	0.0059	0.11
GOTERM_MF_ALL	transcription regulatory region DNA binding	11	0.0094	0.16
GOTERM_MF_ALL	regulatory region DNA binding	11	0.01	0.15
GOTERM_MF_ALL	regulatory region nucleic acid binding	11	0.01	0.15
GOTERM_MF_ALL	double-stranded DNA binding	10	0.019	0.23
Annotation Cluster 9	Enrichment Score: 3.02	Count	P_Value	Benjamini
GOTERM_CC_ALL	plasma membrane region	14	5.7e-05	0.0071
GOTERM_CC_ALL	apical plasma membrane	7	0.0033	0.073
GOTERM_CC_ALL	apical part of cell	10	0.0045	0.083
Annotation Cluster 10	Enrichment Score: 2.98	Count	P_Value	Benjamini
GOTERM_MF_ALL	transcription factor activity, sequence-specific DNA binding	31	6.3e-11	2.7e-08
GOTERM_MF_ALL	nucleic acid binding transcription factor activity	31	6.3e-11	2.7e-08
GOTERM_BP_ALL	regulation of RNA metabolic process	54	3e-08	2.8e-06
GOTERM_MF_ALL	RNA polymerase II transcription factor activity, sequence-specific DNA binding	21	3.3e-08	7.2e-06
GOTERM_BP_ALL	regulation of nucleobase-containing compound metabolic process	54	1.9e-07	1.2e-05
GOTERM_BP_ALL	regulation of transcription, DNA-templated	49	1.9e-07	1.2e-05
GOTERM_BP_ALL	regulation of RNA biosynthetic process	49	2.1e-07	1.3e-05
GOTERM_BP_ALL	regulation of nucleic acid-templated transcription	49	2.1e-07	1.3e-05
GOTERM_MF_ALL	sequence-specific DNA binding	24	7.2e-07	0.0001
GOTERM_BP_ALL	regulation of gene expression	57	1.3e-06	7.2e-05
GOTERM_BP_ALL	nucleic acid-templated transcription	49	2.1e-06	0.00011
GOTERM_BP_ALL	RNA biosynthetic process	49	2.3e-06	0.00012
GOTERM_BP_ALL	regulation of cellular macromolecule biosynthetic process	52	2.4e-06	0.00012
GOTERM_BP_ALL	regulation of macromolecule biosynthetic process	52	2.9e-06	0.00014
GOTERM_BP_ALL	regulation of cellular biosynthetic process	53	4e-06	0.00019
GOTERM_BP_ALL	regulation of nitrogen compound metabolic process	56	4.1e-06	0.00019
GOTERM_BP_ALL	regulation of biosynthetic process	53	4.3e-06	0.00019
GOTERM_MF_ALL	DNA binding	38	8e-06	0.00085
GOTERM_BP_ALL	negative regulation of gene expression	27	2.2e-05	0.00082
GOTERM_BP_ALL	transcription, DNA-templated	43	2.9e-05	0.001
GOTERM_BP_ALL	nucleobase-containing compound biosynthetic process	51	4.4e-05	0.0015
GOTERM_BP_ALL	negative regulation of RNA metabolic process	20	9.4e-05	0.0026
GOTERM_BP_ALL	aromatic compound biosynthetic process	51	0.00015	0.0038
GOTERM_BP_ALL	organic cyclic compound biosynthetic process	52	0.00015	0.0039
GOTERM_BP_ALL	negative regulation of RNA biosynthetic process	19	0.00016	0.0041
GOTERM_BP_ALL	negative regulation of nucleic acid-templated transcription	19	0.00016	0.0041
GOTERM_BP_ALL	negative regulation of transcription, DNA-templated	19	0.00016	0.0041
GOTERM_BP_ALL	regulation of cellular metabolic process	62	0.00017	0.0041
GOTERM_BP_ALL	heterocycle biosynthetic process	51	0.00017	0.0042
GOTERM_BP_ALL	negative regulation of nucleobase-containing compound metabolic process	20	0.00022	0.0051
GOTERM_BP_ALL	regulation of metabolic process	64	0.00037	0.008
GOTERM_BP_ALL	regulation of primary metabolic process	61	0.00037	0.0079
GOTERM_BP_ALL	negative regulation of nitrogen compound metabolic process	22	0.00052	0.01
GOTERM_BP_ALL	negative regulation of macromolecule biosynthetic process	21	0.00053	0.01
GOTERM_BP_ALL	negative regulation of cellular macromolecule biosynthetic process	21	0.00053	0.01
GOTERM_BP_ALL	negative regulation of macromolecule metabolic process	28	0.00057	0.011
GOTERM_BP_ALL	regulation of macromolecule metabolic process	59	0.00068	0.013
GOTERM_BP_ALL	negative regulation of cellular biosynthetic process	21	0.00075	0.014
GOTERM_BP_ALL	negative regulation of biosynthetic process	21	0.00075	0.014
GOTERM_BP_ALL	negative regulation of metabolic process	28	0.0009	0.016
GOTERM_BP_ALL	regulation of transcription from RNA polymerase II promoter	26	0.0012	0.021
GOTERM_BP_ALL	regulation of cellular process	98	0.0016	0.025
GOTERM_CC_ALL	nucleus	74	0.0016	0.038
GOTERM_BP_ALL	negative regulation of transcription from RNA polymerase II promoter	11	0.003	0.043
GOTERM_BP_ALL	transcription from RNA polymerase II promoter	24	0.0032	0.045
GOTERM_BP_ALL	RNA metabolic process	60	0.0032	0.045
GOTERM_MF_ALL	nucleic acid binding	55	0.0033	0.097
GOTERM_MF_ALL	heterocyclic compound binding	76	0.005	0.11
GOTERM_MF_ALL	binding	127	0.0051	0.11
GOTERM_MF_ALL	organic cyclic compound binding	76	0.0059	0.11
GOTERM_BP_ALL	negative regulation of cellular metabolic process	23	0.0061	0.073
GOTERM_BP_ALL	negative regulation of biological process	44	0.011	0.11
GOTERM_BP_ALL	cellular nitrogen compound biosynthetic process	56	0.018	0.16
GOTERM_BP_ALL	negative regulation of cellular process	38	0.033	0.25
GOTERM_BP_ALL	nucleic acid metabolic process	60	0.036	0.26
GOTERM_BP_ALL	gene expression	64	0.04	0.28
GOTERM_BP_ALL	cellular macromolecule biosynthetic process	53	0.09	0.46
GOTERM_BP_ALL	macromolecule biosynthetic process	53	0.095	0.48
GOTERM_BP_ALL	nucleobase-containing compound metabolic process	64	0.13	0.57
GOTERM_BP_ALL	heterocycle metabolic process	64	0.19	0.7
GOTERM_BP_ALL	organic cyclic compound metabolic process	65	0.24	0.77
GOTERM_BP_ALL	cellular aromatic compound metabolic process	64	0.25	0.79
GOTERM_BP_ALL	organic substance biosynthetic process	59	0.29	0.83
GOTERM_BP_ALL	cellular biosynthetic process	59	0.3	0.84
GOTERM_BP_ALL	biosynthetic process	60	0.32	0.86
GOTERM_BP_ALL	macromolecule metabolic process	88	0.57	0.97
GOTERM_BP_ALL	cellular nitrogen compound metabolic process	67	0.59	0.98
GOTERM_BP_ALL	nitrogen compound metabolic process	68	0.74	0.99
GOTERM_CC_ALL	intracellular membrane-bounded organelle	87	0.86	1
GOTERM_BP_ALL	primary metabolic process	97	0.87	1
GOTERM_BP_ALL	cellular macromolecule metabolic process	77	0.87	1
GOTERM_CC_ALL	membrane-bounded organelle	87	0.89	1
GOTERM_BP_ALL	organic substance metabolic process	102	0.89	1
GOTERM_CC_ALL	cell	139	0.91	1
GOTERM_CC_ALL	cell part	138	0.92	1
GOTERM_BP_ALL	metabolic process	105	0.94	1
GOTERM_CC_ALL	intracellular organelle	96	0.97	1
GOTERM_CC_ALL	organelle	96	0.98	1
GOTERM_BP_ALL	cellular metabolic process	90	0.99	1
GOTERM_CC_ALL	intracellular part	108	1	1
GOTERM_CC_ALL	intracellular	112	1	1
Annotation Cluster 11	Enrichment Score: 2.86	Count	P_Value	Benjamini
GOTERM_BP_ALL	regionalization	27	3.3e-05	0.0011
GOTERM_BP_ALL	pattern specification process	28	5.1e-05	0.0016
GOTERM_BP_ALL	periodic partitioning by pair rule gene	4	0.00039	0.0082
GOTERM_BP_ALL	embryo development	25	0.0017	0.026
GOTERM_BP_ALL	periodic partitioning	6	0.0033	0.046
GOTERM_BP_ALL	anterior/posterior pattern specification	11	0.007	0.082
GOTERM_BP_ALL	blastoderm segmentation	12	0.0072	0.083
GOTERM_BP_ALL	embryonic pattern specification	13	0.0075	0.085
GOTERM_BP_ALL	segmentation	13	0.014	0.13
Annotation Cluster 12	Enrichment Score: 2.7	Count	P_Value	Benjamini
GOTERM_BP_ALL	cell development	65	1.8e-06	9.5e-05
GOTERM_BP_ALL	multicellular organism reproduction	48	4.6e-06	0.0002
GOTERM_BP_ALL	multicellular organismal reproductive process	46	8.7e-06	0.00035
GOTERM_BP_ALL	reproduction	51	1.4e-05	0.00055
GOTERM_BP_ALL	multi-organism reproductive process	45	2.2e-05	0.00082
GOTERM_BP_ALL	sexual reproduction	45	2.2e-05	0.00082
GOTERM_BP_ALL	reproductive process	49	2.9e-05	0.001
GOTERM_BP_ALL	multi-organism process	51	6e-05	0.0018
GOTERM_BP_ALL	developmental process involved in reproduction	38	0.00021	0.0049
GOTERM_BP_ALL	gamete generation	38	0.00045	0.009
GOTERM_BP_ALL	oogenesis	32	0.00054	0.011
GOTERM_BP_ALL	female gamete generation	32	0.00065	0.012
GOTERM_BP_ALL	single organism reproductive process	41	0.00093	0.016
GOTERM_BP_ALL	cellular process involved in reproduction in multicellular organism	35	0.0011	0.019
GOTERM_BP_ALL	germ cell development	33	0.0016	0.026
GOTERM_BP_ALL	ovarian follicle cell development	16	0.014	0.14
GOTERM_BP_ALL	columnar/cuboidal epithelial cell development	16	0.014	0.14
GOTERM_BP_ALL	epithelial cell development	17	0.014	0.14
GOTERM_BP_ALL	columnar/cuboidal epithelial cell differentiation	16	0.016	0.15
GOTERM_BP_ALL	localization of cell	15	0.022	0.19
GOTERM_BP_ALL	epithelial cell differentiation	18	0.024	0.19
GOTERM_BP_ALL	cell migration	14	0.027	0.21
GOTERM_BP_ALL	cell motility	14	0.04	0.28
GOTERM_BP_ALL	epithelial cell migration	9	0.075	0.42
GOTERM_BP_ALL	epithelium migration	9	0.078	0.43
GOTERM_BP_ALL	tissue migration	9	0.086	0.45
GOTERM_BP_ALL	ameboidal-type cell migration	9	0.099	0.49
GOTERM_BP_ALL	ovarian follicle cell migration	7	0.15	0.63
GOTERM_BP_ALL	border follicle cell migration	6	0.25	0.78
GOTERM_BP_ALL	peripheral nervous system development	4	0.37	0.9
Annotation Cluster 13	Enrichment Score: 2.53	Count	P_Value	Benjamini
GOTERM_MF_ALL	RNA polymerase II transcription factor activity, sequence-specific DNA binding	21	3.3e-08	7.2e-06
GOTERM_MF_ALL	sequence-specific DNA binding	24	7.2e-07	0.0001
GOTERM_BP_ALL	transcription, DNA-templated	43	2.9e-05	0.001
GOTERM_BP_ALL	regulation of transcription from RNA polymerase II promoter	26	0.0012	0.021
GOTERM_BP_ALL	transcription from RNA polymerase II promoter	24	0.0032	0.045
GOTERM_BP_ALL	positive regulation of nitrogen compound metabolic process	21	0.0041	0.054
GOTERM_BP_ALL	positive regulation of nucleobase-containing compound metabolic process	19	0.0052	0.065
GOTERM_BP_ALL	positive regulation of transcription from RNA polymerase II promoter	14	0.0057	0.071
GOTERM_BP_ALL	positive regulation of RNA metabolic process	18	0.0058	0.071
GOTERM_BP_ALL	positive regulation of macromolecule biosynthetic process	19	0.006	0.073
GOTERM_BP_ALL	positive regulation of cellular biosynthetic process	20	0.0079	0.088
GOTERM_BP_ALL	positive regulation of biosynthetic process	20	0.0079	0.088
GOTERM_BP_ALL	positive regulation of gene expression	19	0.0083	0.092
GOTERM_BP_ALL	positive regulation of RNA biosynthetic process	17	0.0096	0.1
GOTERM_BP_ALL	positive regulation of transcription, DNA-templated	17	0.0096	0.1
GOTERM_BP_ALL	positive regulation of nucleic acid-templated transcription	17	0.0096	0.1
GOTERM_BP_ALL	positive regulation of biological process	42	0.053	0.34
GOTERM_BP_ALL	positive regulation of cellular process	37	0.061	0.37
GOTERM_BP_ALL	positive regulation of macromolecule metabolic process	22	0.07	0.4
GOTERM_BP_ALL	positive regulation of metabolic process	23	0.079	0.43
GOTERM_BP_ALL	positive regulation of cellular metabolic process	22	0.079	0.43
Annotation Cluster 14	Enrichment Score: 2.51	Count	P_Value	Benjamini
GOTERM_MF_ALL	transcription factor activity, RNA polymerase II core promoter proximal region sequence-specific binding	10	8.6e-05	0.0074
GOTERM_BP_ALL	respiratory system development	15	0.0032	0.045
GOTERM_BP_ALL	open tracheal system development	14	0.0052	0.065
GOTERM_BP_ALL	regulation of tube architecture, open tracheal system	6	0.063	0.38
Annotation Cluster 15	Enrichment Score: 2.46	Count	P_Value	Benjamini
GOTERM_CC_ALL	plasma membrane part	30	2.1e-06	0.00053
GOTERM_CC_ALL	cell periphery	43	6.1e-05	0.0051
GOTERM_CC_ALL	plasma membrane	38	0.00021	0.01
GOTERM_CC_ALL	integral component of plasma membrane	17	0.00075	0.023
GOTERM_CC_ALL	intrinsic component of plasma membrane	17	0.0013	0.037
GOTERM_CC_ALL	intrinsic component of membrane	49	0.21	0.9
GOTERM_CC_ALL	membrane part	58	0.22	0.9
GOTERM_CC_ALL	integral component of membrane	48	0.23	0.9
GOTERM_CC_ALL	membrane	66	0.27	0.93
Annotation Cluster 16	Enrichment Score: 2.44	Count	P_Value	Benjamini
GOTERM_BP_ALL	eye development	25	3.6e-05	0.0012
GOTERM_BP_ALL	compound eye development	24	4.1e-05	0.0014
GOTERM_BP_ALL	sensory organ development	28	6.6e-05	0.002
GOTERM_BP_ALL	sensory organ morphogenesis	19	0.00078	0.014
GOTERM_BP_ALL	eye morphogenesis	19	0.00078	0.014
GOTERM_BP_ALL	compound eye morphogenesis	18	0.001	0.018
GOTERM_BP_ALL	R7 cell differentiation	6	0.016	0.15
GOTERM_BP_ALL	photoreceptor cell differentiation	12	0.016	0.15
GOTERM_BP_ALL	compound eye photoreceptor cell differentiation	10	0.03	0.23
GOTERM_BP_ALL	R7 cell development	4	0.03	0.23
GOTERM_BP_ALL	eye photoreceptor cell differentiation	10	0.042	0.29
GOTERM_BP_ALL	photoreceptor cell development	8	0.044	0.29
GOTERM_BP_ALL	compound eye photoreceptor development	7	0.047	0.31
GOTERM_BP_ALL	eye photoreceptor cell development	7	0.067	0.39
Annotation Cluster 17	Enrichment Score: 2.35	Count	P_Value	Benjamini
GOTERM_BP_ALL	stem cell differentiation	10	5.1e-05	0.0017
GOTERM_BP_ALL	neuroblast development	4	0.0071	0.083
GOTERM_BP_ALL	stem cell development	4	0.0071	0.083
GOTERM_BP_ALL	neuroblast differentiation	5	0.015	0.14
GOTERM_BP_ALL	stem cell fate commitment	4	0.049	0.32
Annotation Cluster 18	Enrichment Score: 2.14	Count	P_Value	Benjamini
GOTERM_MF_ALL	metal ion binding	49	0.0031	0.11
GOTERM_MF_ALL	cation binding	49	0.0032	0.1
GOTERM_MF_ALL	ion binding	49	0.0062	0.11
GOTERM_MF_ALL	transition metal ion binding	24	0.012	0.17
GOTERM_MF_ALL	zinc ion binding	20	0.027	0.28
Annotation Cluster 19	Enrichment Score: 2.08	Count	P_Value	Benjamini
GOTERM_BP_ALL	multi-organism behavior	7	0.0038	0.051
GOTERM_BP_ALL	inter-male aggressive behavior	6	0.012	0.12
GOTERM_BP_ALL	aggressive behavior	6	0.013	0.13
Annotation Cluster 20	Enrichment Score: 2.08	Count	P_Value	Benjamini
GOTERM_BP_ALL	response to organic cyclic compound	12	0.00022	0.0051
GOTERM_BP_ALL	response to organic substance	23	0.00043	0.0089
GOTERM_BP_ALL	cellular response to lipid	7	0.00057	0.011
GOTERM_BP_ALL	cellular response to organic cyclic compound	8	0.001	0.018
GOTERM_BP_ALL	hormone-mediated signaling pathway	6	0.0039	0.052
GOTERM_BP_ALL	response to lipid	7	0.0042	0.056
GOTERM_BP_ALL	response to endogenous stimulus	13	0.0052	0.065
GOTERM_BP_ALL	cellular response to hormone stimulus	8	0.008	0.089
GOTERM_BP_ALL	response to hormone	8	0.0087	0.095
GOTERM_MF_ALL	steroid hormone receptor activity	4	0.0098	0.16
GOTERM_BP_ALL	cellular response to steroid hormone stimulus	5	0.01	0.11
GOTERM_BP_ALL	steroid hormone mediated signaling pathway	5	0.01	0.11
GOTERM_BP_ALL	response to steroid hormone	5	0.01	0.11
GOTERM_BP_ALL	cellular response to chemical stimulus	16	0.012	0.12
GOTERM_MF_ALL	RNA polymerase II transcription factor activity, ligand-activated sequence-specific DNA binding	4	0.012	0.17
GOTERM_MF_ALL	transcription factor activity, direct ligand regulated sequence-specific DNA binding	4	0.012	0.17
GOTERM_BP_ALL	cellular response to oxygen-containing compound	8	0.013	0.13
GOTERM_BP_ALL	cellular response to organic substance	13	0.021	0.18
GOTERM_BP_ALL	cellular response to endogenous stimulus	10	0.023	0.19
GOTERM_BP_ALL	regulation of autophagy	3	0.73	0.99
GOTERM_BP_ALL	autophagy	4	0.75	1
Annotation Cluster 21	Enrichment Score: 2.01	Count	P_Value	Benjamini
GOTERM_BP_ALL	response to alcohol	11	0.00043	0.0089
GOTERM_BP_ALL	cellular response to lipid	7	0.00057	0.011
GOTERM_BP_ALL	cellular response to organic cyclic compound	8	0.001	0.018
GOTERM_BP_ALL	response to oxygen-containing compound	15	0.0021	0.032
GOTERM_BP_ALL	hormone-mediated signaling pathway	6	0.0039	0.052
GOTERM_BP_ALL	response to lipid	7	0.0042	0.056
GOTERM_BP_ALL	cellular response to hormone stimulus	8	0.008	0.089
GOTERM_BP_ALL	response to hormone	8	0.0087	0.095
GOTERM_BP_ALL	cellular response to sterol	4	0.011	0.12
GOTERM_BP_ALL	cellular response to ecdysone	4	0.011	0.12
GOTERM_BP_ALL	cellular response to ketone	4	0.011	0.12
GOTERM_BP_ALL	cellular response to oxygen-containing compound	8	0.013	0.13
GOTERM_BP_ALL	cellular response to alcohol	4	0.016	0.15
GOTERM_BP_ALL	response to sterol	4	0.071	0.41
GOTERM_BP_ALL	response to ecdysone	4	0.071	0.41
GOTERM_BP_ALL	response to ketone	4	0.084	0.45
GOTERM_BP_ALL	autophagy	4	0.75	1
Annotation Cluster 22	Enrichment Score: 2.01	Count	P_Value	Benjamini
GOTERM_BP_ALL	regulation of developmental process	30	0.0034	0.047
GOTERM_BP_ALL	regulation of multicellular organismal process	29	0.0064	0.076
GOTERM_BP_ALL	regulation of multicellular organismal development	20	0.044	0.3
Annotation Cluster 23	Enrichment Score: 2	Count	P_Value	Benjamini
GOTERM_MF_ALL	signal transducer activity	16	0.0012	0.056
GOTERM_MF_ALL	signaling receptor activity	12	0.0023	0.093
GOTERM_MF_ALL	receptor activity	13	0.01	0.15
GOTERM_MF_ALL	molecular transducer activity	13	0.01	0.15
GOTERM_MF_ALL	transmembrane signaling receptor activity	8	0.047	0.41
GOTERM_MF_ALL	transmembrane receptor activity	8	0.071	0.51
Annotation Cluster 24	Enrichment Score: 1.69	Count	P_Value	Benjamini
GOTERM_BP_ALL	stem cell differentiation	10	5.1e-05	0.0017
GOTERM_BP_ALL	cardiovascular system development	9	0.0022	0.033
GOTERM_BP_ALL	circulatory system development	9	0.0022	0.033
GOTERM_BP_ALL	digestive system development	9	0.0032	0.046
GOTERM_BP_ALL	digestive tract development	9	0.0032	0.046
GOTERM_BP_ALL	cardioblast differentiation	4	0.0055	0.068
GOTERM_BP_ALL	cardiac cell fate commitment	4	0.0055	0.068
GOTERM_BP_ALL	heart development	8	0.008	0.089
GOTERM_BP_ALL	embryonic morphogenesis	13	0.01	0.11
GOTERM_BP_ALL	hindgut morphogenesis	6	0.013	0.13
GOTERM_BP_ALL	hindgut development	6	0.013	0.13
GOTERM_BP_ALL	cardiocyte differentiation	4	0.016	0.15
GOTERM_MF_ALL	transcriptional activator activity, RNA polymerase II transcription regulatory region sequence-specific binding	6	0.019	0.23
GOTERM_BP_ALL	digestive tract morphogenesis	6	0.021	0.18
GOTERM_BP_ALL	cardioblast cell fate commitment	3	0.022	0.19
GOTERM_BP_ALL	Malpighian tubule morphogenesis	5	0.032	0.24
GOTERM_BP_ALL	renal tubule morphogenesis	5	0.032	0.24
GOTERM_BP_ALL	embryonic hindgut morphogenesis	5	0.038	0.27
GOTERM_BP_ALL	gland development	10	0.063	0.38
GOTERM_BP_ALL	Malpighian tubule development	5	0.083	0.45
GOTERM_BP_ALL	renal tubule development	5	0.083	0.45
GOTERM_BP_ALL	urogenital system development	5	0.099	0.49
GOTERM_BP_ALL	renal system development	5	0.099	0.49
GOTERM_BP_ALL	exocrine system development	7	0.18	0.68
GOTERM_BP_ALL	salivary gland development	7	0.18	0.68
GOTERM_BP_ALL	salivary gland morphogenesis	6	0.18	0.69
GOTERM_BP_ALL	gland morphogenesis	6	0.18	0.69
GOTERM_MF_ALL	protein heterodimerization activity	6	0.2	0.76
Annotation Cluster 25	Enrichment Score: 1.62	Count	P_Value	Benjamini
GOTERM_BP_ALL	cell adhesion	13	0.0044	0.058
GOTERM_BP_ALL	biological adhesion	13	0.0049	0.063
GOTERM_BP_ALL	cell-cell adhesion	8	0.016	0.15
GOTERM_BP_ALL	single organismal cell-cell adhesion	5	0.14	0.6
GOTERM_BP_ALL	single organism cell adhesion	5	0.17	0.66
Annotation Cluster 26	Enrichment Score: 1.56	Count	P_Value	Benjamini
GOTERM_BP_ALL	sex differentiation	9	0.00061	0.012
GOTERM_BP_ALL	genital disc development	7	0.00081	0.014
GOTERM_BP_ALL	reproductive structure development	7	0.0079	0.088
GOTERM_BP_ALL	reproductive system development	7	0.0079	0.088
GOTERM_BP_ALL	leg disc development	8	0.011	0.11
GOTERM_BP_ALL	imaginal disc pattern formation	8	0.014	0.13
GOTERM_BP_ALL	eye-antennal disc development	6	0.017	0.15
GOTERM_BP_ALL	imaginal disc-derived genitalia development	4	0.023	0.19
GOTERM_BP_ALL	antennal development	4	0.026	0.21
GOTERM_BP_ALL	genitalia development	4	0.034	0.26
GOTERM_BP_ALL	leg disc proximal/distal pattern formation	3	0.073	0.41
GOTERM_BP_ALL	leg disc pattern formation	3	0.073	0.41
GOTERM_BP_ALL	female sex differentiation	3	0.073	0.41
GOTERM_BP_ALL	proximal/distal pattern formation, imaginal disc	3	0.1	0.5
GOTERM_BP_ALL	imaginal disc-derived male genitalia development	3	0.1	0.5
GOTERM_BP_ALL	proximal/distal pattern formation	3	0.15	0.63
GOTERM_BP_ALL	gonad development	3	0.28	0.82
GOTERM_BP_ALL	development of primary sexual characteristics	3	0.28	0.82
Annotation Cluster 27	Enrichment Score: 1.46	Count	P_Value	Benjamini
GOTERM_BP_ALL	germ-line stem cell population maintenance	8	0.0036	0.049
GOTERM_BP_ALL	maintenance of cell number	9	0.0038	0.051
GOTERM_BP_ALL	stem cell population maintenance	9	0.0038	0.051
GOTERM_BP_ALL	regulation of cell cycle process	3	0.98	1
GOTERM_BP_ALL	regulation of cell cycle	5	0.98	1
Annotation Cluster 28	Enrichment Score: 1.45	Count	P_Value	Benjamini
GOTERM_BP_ALL	cell-cell signaling	25	0.016	0.15
GOTERM_BP_ALL	lateral inhibition	10	0.053	0.34
GOTERM_BP_ALL	cell-cell signaling involved in cell fate commitment	10	0.053	0.34
Annotation Cluster 29	Enrichment Score: 1.45	Count	P_Value	Benjamini
GOTERM_BP_ALL	chemosensory behavior	9	0.0071	0.083
GOTERM_BP_ALL	response to ethanol	7	0.0086	0.095
GOTERM_BP_ALL	olfactory behavior	8	0.015	0.14
GOTERM_BP_ALL	behavioral response to ethanol	5	0.045	0.3
GOTERM_BP_ALL	learning	6	0.077	0.43
GOTERM_BP_ALL	associative learning	5	0.12	0.54
GOTERM_BP_ALL	olfactory learning	4	0.21	0.73
Annotation Cluster 30	Enrichment Score: 1.39	Count	P_Value	Benjamini
GOTERM_MF_ALL	RNA polymerase II regulatory region sequence-specific DNA binding	8	0.0042	0.11
GOTERM_MF_ALL	RNA polymerase II regulatory region DNA binding	8	0.0056	0.11
GOTERM_MF_ALL	RNA polymerase II core promoter proximal region sequence-specific DNA binding	3	0.15	0.68
GOTERM_MF_ALL	core promoter proximal region DNA binding	3	0.18	0.75
GOTERM_MF_ALL	core promoter proximal region sequence-specific DNA binding	3	0.18	0.75
Annotation Cluster 31	Enrichment Score: 1.37	Count	P_Value	Benjamini
GOTERM_BP_ALL	heart process	5	0.01	0.11
GOTERM_BP_ALL	circulatory system process	5	0.017	0.15
GOTERM_BP_ALL	heart contraction	3	0.12	0.54
GOTERM_BP_ALL	blood circulation	3	0.16	0.65
Annotation Cluster 32	Enrichment Score: 1.37	Count	P_Value	Benjamini
GOTERM_BP_ALL	developmental pigmentation	8	0.013	0.13
GOTERM_BP_ALL	pigmentation	8	0.021	0.18
GOTERM_BP_ALL	molting cycle process	5	0.024	0.19
GOTERM_BP_ALL	cuticle development	8	0.026	0.21
GOTERM_BP_ALL	molting cycle, chitin-based cuticle	6	0.033	0.25
GOTERM_BP_ALL	molting cycle	6	0.038	0.27
GOTERM_BP_ALL	chitin-based cuticle sclerotization	4	0.039	0.28
GOTERM_BP_ALL	cuticle pigmentation	4	0.054	0.34
GOTERM_BP_ALL	adult chitin-containing cuticle pigmentation	3	0.13	0.57
GOTERM_BP_ALL	eye pigmentation	3	0.41	0.92
Annotation Cluster 33	Enrichment Score: 1.36	Count	P_Value	Benjamini
GOTERM_BP_ALL	germ-line stem cell division	6	0.0033	0.046
GOTERM_BP_ALL	stem cell division	8	0.011	0.11
GOTERM_BP_ALL	female germ-line stem cell asymmetric division	3	0.073	0.41
GOTERM_BP_ALL	germline stem cell asymmetric division	3	0.083	0.44
GOTERM_BP_ALL	cell division	13	0.094	0.47
GOTERM_BP_ALL	asymmetric stem cell division	5	0.099	0.49
GOTERM_BP_ALL	asymmetric cell division	6	0.15	0.63
Annotation Cluster 34	Enrichment Score: 1.34	Count	P_Value	Benjamini
GOTERM_BP_ALL	cell-cell signaling	25	0.016	0.15
GOTERM_BP_ALL	synaptic signaling	13	0.04	0.28
GOTERM_BP_ALL	trans-synaptic signaling	13	0.04	0.28
GOTERM_BP_ALL	anterograde trans-synaptic signaling	13	0.04	0.28
GOTERM_BP_ALL	chemical synaptic transmission	13	0.04	0.28
GOTERM_BP_ALL	modulation of synaptic transmission	6	0.1	0.5
GOTERM_BP_ALL	neuromuscular synaptic transmission	5	0.1	0.5
Annotation Cluster 35	Enrichment Score: 1.29	Count	P_Value	Benjamini
GOTERM_BP_ALL	R7 cell differentiation	6	0.016	0.15
GOTERM_BP_ALL	photoreceptor cell differentiation	12	0.016	0.15
GOTERM_BP_ALL	compound eye photoreceptor cell differentiation	10	0.03	0.23
GOTERM_BP_ALL	establishment of ommatidial planar polarity	6	0.031	0.24
GOTERM_BP_ALL	eye photoreceptor cell differentiation	10	0.042	0.29
GOTERM_BP_ALL	photoreceptor cell fate commitment	5	0.074	0.41
GOTERM_BP_ALL	neuron fate commitment	5	0.094	0.47
GOTERM_BP_ALL	compound eye photoreceptor fate commitment	4	0.19	0.71
GOTERM_BP_ALL	eye photoreceptor cell fate commitment	4	0.19	0.71
Annotation Cluster 36	Enrichment Score: 1.28	Count	P_Value	Benjamini
GOTERM_BP_ALL	compound eye retinal cell programmed cell death	4	0.023	0.19
GOTERM_BP_ALL	retinal cell programmed cell death	4	0.034	0.26
GOTERM_BP_ALL	programmed cell death involved in cell development	8	0.053	0.34
GOTERM_BP_ALL	regulation of organ morphogenesis	5	0.19	0.7
Annotation Cluster 37	Enrichment Score: 1.26	Count	P_Value	Benjamini
GOTERM_BP_ALL	neuroblast differentiation	5	0.015	0.14
GOTERM_BP_ALL	glial cell development	4	0.044	0.3
GOTERM_BP_ALL	glial cell differentiation	4	0.065	0.38
GOTERM_BP_ALL	ventral cord development	5	0.089	0.46
GOTERM_BP_ALL	gliogenesis	5	0.13	0.58
Annotation Cluster 38	Enrichment Score: 1.25	Count	P_Value	Benjamini
GOTERM_MF_ALL	structural constituent of muscle	4	0.0098	0.16
GOTERM_CC_ALL	dystrophin-associated glycoprotein complex	3	0.034	0.4
GOTERM_CC_ALL	glycoprotein complex	3	0.034	0.4
GOTERM_MF_ALL	structural molecule activity	8	0.88	1
Annotation Cluster 39	Enrichment Score: 1.24	Count	P_Value	Benjamini
GOTERM_BP_ALL	imaginal disc pattern formation	8	0.014	0.13
GOTERM_BP_ALL	dorsal/ventral pattern formation	9	0.022	0.19
GOTERM_BP_ALL	wing disc pattern formation	6	0.038	0.27
GOTERM_BP_ALL	dorsal/ventral pattern formation, imaginal disc	4	0.16	0.64
GOTERM_BP_ALL	wing disc dorsal/ventral pattern formation	3	0.36	0.89
Annotation Cluster 40	Enrichment Score: 1.23	Count	P_Value	Benjamini
GOTERM_BP_ALL	axon choice point recognition	4	0.034	0.26
GOTERM_BP_ALL	synaptic target recognition	4	0.059	0.36
GOTERM_BP_ALL	neuron recognition	6	0.074	0.42
GOTERM_BP_ALL	cell recognition	6	0.077	0.43
Annotation Cluster 41	Enrichment Score: 1.22	Count	P_Value	Benjamini
GOTERM_BP_ALL	open tracheal system development	14	0.0052	0.065
GOTERM_BP_ALL	branch fusion, open tracheal system	4	0.026	0.21
GOTERM_BP_ALL	tube fusion	4	0.026	0.21
GOTERM_BP_ALL	cell fate specification	6	0.043	0.3
GOTERM_BP_ALL	regulation of cell fate specification	4	0.044	0.3
GOTERM_BP_ALL	regulation of cell fate commitment	4	0.065	0.38
GOTERM_BP_ALL	developmental growth involved in morphogenesis	6	0.081	0.44
GOTERM_BP_ALL	branching involved in open tracheal system development	5	0.13	0.58
GOTERM_BP_ALL	morphogenesis of a branching epithelium	5	0.13	0.58
GOTERM_BP_ALL	branching morphogenesis of an epithelial tube	5	0.13	0.58
GOTERM_BP_ALL	morphogenesis of a branching structure	5	0.13	0.58
GOTERM_BP_ALL	negative regulation of cell differentiation	6	0.19	0.7
Annotation Cluster 42	Enrichment Score: 1.22	Count	P_Value	Benjamini
GOTERM_BP_ALL	mating	9	0.0045	0.058
GOTERM_BP_ALL	mating behavior	8	0.0087	0.095
GOTERM_BP_ALL	reproductive behavior	8	0.015	0.14
GOTERM_BP_ALL	courtship behavior	5	0.099	0.49
GOTERM_BP_ALL	male courtship behavior, veined wing generated song production	3	0.13	0.57
GOTERM_BP_ALL	male courtship behavior, veined wing extension	3	0.13	0.57
GOTERM_BP_ALL	male courtship behavior, veined wing vibration	3	0.13	0.57
GOTERM_BP_ALL	male mating behavior	4	0.21	0.73
GOTERM_BP_ALL	male courtship behavior	3	0.43	0.93
Annotation Cluster 43	Enrichment Score: 1.17	Count	P_Value	Benjamini
GOTERM_CC_ALL	plasma membrane region	14	5.7e-05	0.0071
GOTERM_CC_ALL	postsynapse	8	9.6e-05	0.006
GOTERM_CC_ALL	postsynaptic membrane	6	0.00062	0.026
GOTERM_CC_ALL	synaptic membrane	7	0.00063	0.022
GOTERM_CC_ALL	integral component of plasma membrane	17	0.00075	0.023
GOTERM_CC_ALL	intrinsic component of plasma membrane	17	0.0013	0.037
GOTERM_CC_ALL	plasma membrane protein complex	9	0.0033	0.068
GOTERM_CC_ALL	ion channel complex	6	0.012	0.19
GOTERM_MF_ALL	neurotransmitter receptor activity	4	0.015	0.19
GOTERM_CC_ALL	transmembrane transporter complex	6	0.028	0.36
GOTERM_CC_ALL	transporter complex	6	0.037	0.41
GOTERM_MF_ALL	transmembrane signaling receptor activity	8	0.047	0.41
GOTERM_MF_ALL	transmitter-gated ion channel activity	3	0.047	0.4
GOTERM_MF_ALL	transmitter-gated channel activity	3	0.047	0.4
GOTERM_MF_ALL	excitatory extracellular ligand-gated ion channel activity	3	0.056	0.45
GOTERM_MF_ALL	transmembrane receptor activity	8	0.071	0.51
GOTERM_MF_ALL	ion channel activity	7	0.071	0.51
GOTERM_MF_ALL	substrate-specific channel activity	7	0.078	0.53
GOTERM_CC_ALL	plasma membrane receptor complex	3	0.086	0.66
GOTERM_MF_ALL	extracellular ligand-gated ion channel activity	3	0.098	0.6
GOTERM_MF_ALL	passive transmembrane transporter activity	7	0.1	0.61
GOTERM_MF_ALL	channel activity	7	0.1	0.61
GOTERM_MF_ALL	gated channel activity	5	0.13	0.66
GOTERM_CC_ALL	synapse	12	0.13	0.77
GOTERM_BP_ALL	metal ion transport	7	0.14	0.6
GOTERM_MF_ALL	cation channel activity	5	0.16	0.72
GOTERM_BP_ALL	cation transport	9	0.17	0.66
GOTERM_CC_ALL	synapse part	9	0.19	0.88
GOTERM_MF_ALL	potassium channel activity	3	0.2	0.77
GOTERM_BP_ALL	ion transport	11	0.2	0.71
GOTERM_MF_ALL	ligand-gated channel activity	3	0.21	0.78
GOTERM_MF_ALL	ligand-gated ion channel activity	3	0.21	0.78
GOTERM_BP_ALL	potassium ion transport	3	0.23	0.76
GOTERM_MF_ALL	ion transmembrane transporter activity	10	0.24	0.82
GOTERM_MF_ALL	potassium ion transmembrane transporter activity	3	0.28	0.86
GOTERM_MF_ALL	cation transmembrane transporter activity	8	0.33	0.9
GOTERM_MF_ALL	metal ion transmembrane transporter activity	5	0.39	0.93
GOTERM_BP_ALL	regulation of membrane potential	3	0.44	0.93
GOTERM_MF_ALL	transmembrane transporter activity	11	0.51	0.97
GOTERM_MF_ALL	substrate-specific transmembrane transporter activity	10	0.53	0.98
GOTERM_CC_ALL	membrane protein complex	11	0.58	0.99
GOTERM_MF_ALL	substrate-specific transporter activity	11	0.65	0.99
GOTERM_MF_ALL	inorganic cation transmembrane transporter activity	5	0.71	0.99
GOTERM_BP_ALL	monovalent inorganic cation transport	3	0.74	0.99
GOTERM_MF_ALL	transporter activity	12	0.76	1
GOTERM_BP_ALL	transmembrane transport	7	0.81	1
GOTERM_MF_ALL	monovalent inorganic cation transmembrane transporter activity	3	0.85	1
Annotation Cluster 44	Enrichment Score: 1.16	Count	P_Value	Benjamini
GOTERM_BP_ALL	establishment of ommatidial planar polarity	6	0.031	0.24
GOTERM_BP_ALL	establishment or maintenance of cell polarity	12	0.037	0.27
GOTERM_BP_ALL	establishment of planar polarity	7	0.047	0.31
GOTERM_BP_ALL	establishment of tissue polarity	7	0.047	0.31
GOTERM_BP_ALL	morphogenesis of a polarized epithelium	7	0.077	0.43
GOTERM_BP_ALL	compound eye photoreceptor fate commitment	4	0.19	0.71
GOTERM_BP_ALL	eye photoreceptor cell fate commitment	4	0.19	0.71
Annotation Cluster 45	Enrichment Score: 1.16	Count	P_Value	Benjamini
GOTERM_BP_ALL	R7 cell differentiation	6	0.016	0.15
GOTERM_BP_ALL	compound eye cone cell differentiation	3	0.12	0.54
GOTERM_BP_ALL	regulation of organ morphogenesis	5	0.19	0.7
Annotation Cluster 46	Enrichment Score: 1.11	Count	P_Value	Benjamini
GOTERM_BP_ALL	developmental maturation	15	0.002	0.031
GOTERM_BP_ALL	anterior/posterior pattern specification	11	0.007	0.082
GOTERM_BP_ALL	blastoderm segmentation	12	0.0072	0.083
GOTERM_BP_ALL	embryonic pattern specification	13	0.0075	0.085
GOTERM_BP_ALL	segmentation	13	0.014	0.13
GOTERM_BP_ALL	cell maturation	11	0.023	0.19
GOTERM_BP_ALL	axis specification	10	0.055	0.34
GOTERM_BP_ALL	oocyte axis specification	7	0.091	0.47
GOTERM_BP_ALL	oocyte construction	7	0.099	0.49
GOTERM_BP_ALL	embryonic axis specification	7	0.12	0.55
GOTERM_BP_ALL	oocyte development	7	0.16	0.63
GOTERM_BP_ALL	anterior/posterior axis specification, embryo	6	0.22	0.75
GOTERM_BP_ALL	tripartite regional subdivision	6	0.22	0.75
GOTERM_BP_ALL	anterior/posterior axis specification	6	0.25	0.78
GOTERM_BP_ALL	oocyte differentiation	7	0.25	0.79
GOTERM_BP_ALL	dorsal/ventral axis specification	4	0.28	0.82
GOTERM_BP_ALL	oocyte dorsal/ventral axis specification	3	0.31	0.85
GOTERM_BP_ALL	oocyte anterior/posterior axis specification	4	0.34	0.87
GOTERM_BP_ALL	maternal determination of anterior/posterior axis, embryo	4	0.35	0.88
GOTERM_BP_ALL	regulation of cellular component biogenesis	5	0.93	1
Annotation Cluster 47	Enrichment Score: 1.04	Count	P_Value	Benjamini
GOTERM_BP_ALL	muscle structure development	18	0.00014	0.0037
GOTERM_BP_ALL	muscle cell differentiation	9	0.0066	0.078
GOTERM_BP_ALL	striated muscle cell differentiation	7	0.038	0.27
GOTERM_BP_ALL	myofibril assembly	4	0.11	0.53
GOTERM_BP_ALL	cellular component assembly involved in morphogenesis	9	0.13	0.58
GOTERM_BP_ALL	actomyosin structure organization	5	0.13	0.58
GOTERM_BP_ALL	striated muscle cell development	4	0.19	0.71
GOTERM_BP_ALL	muscle cell development	4	0.19	0.71
GOTERM_BP_ALL	sarcomere organization	3	0.2	0.72
GOTERM_CC_ALL	myofibril	3	0.38	0.96
GOTERM_CC_ALL	contractile fiber part	3	0.38	0.96
GOTERM_CC_ALL	contractile fiber	3	0.42	0.97
GOTERM_BP_ALL	organelle assembly	7	0.83	1
Annotation Cluster 48	Enrichment Score: 1.03	Count	P_Value	Benjamini
GOTERM_BP_ALL	circadian rhythm	9	0.012	0.12
GOTERM_BP_ALL	cellular response to oxygen-containing compound	8	0.013	0.13
GOTERM_BP_ALL	rhythmic process	9	0.016	0.15
GOTERM_BP_ALL	locomotory behavior	11	0.036	0.26
GOTERM_BP_ALL	response to nitrogen compound	8	0.039	0.28
GOTERM_BP_ALL	response to organonitrogen compound	7	0.04	0.28
GOTERM_BP_ALL	response to alkaloid	4	0.044	0.3
GOTERM_BP_ALL	circadian behavior	6	0.066	0.39
GOTERM_BP_ALL	rhythmic behavior	6	0.07	0.4
GOTERM_BP_ALL	regulation of circadian rhythm	5	0.083	0.45
GOTERM_BP_ALL	circadian sleep/wake cycle, sleep	3	0.093	0.47
GOTERM_BP_ALL	circadian sleep/wake cycle process	3	0.12	0.54
GOTERM_BP_ALL	regulation of circadian sleep/wake cycle, sleep	3	0.16	0.65
GOTERM_BP_ALL	regulation of circadian sleep/wake cycle	3	0.23	0.76
GOTERM_BP_ALL	circadian sleep/wake cycle	3	0.24	0.78
GOTERM_BP_ALL	regulation of behavior	4	0.31	0.85
GOTERM_BP_ALL	cellular response to nitrogen compound	4	0.35	0.88
GOTERM_BP_ALL	cellular response to organonitrogen compound	3	0.43	0.93
GOTERM_BP_ALL	locomotor rhythm	3	0.45	0.94
GOTERM_BP_ALL	sleep	4	0.61	0.98
Annotation Cluster 49	Enrichment Score: 1	Count	P_Value	Benjamini
GOTERM_BP_ALL	locomotory behavior	11	0.036	0.26
GOTERM_BP_ALL	larval behavior	4	0.071	0.41
GOTERM_BP_ALL	adult locomotory behavior	4	0.4	0.91
Annotation Cluster 50	Enrichment Score: 0.99	Count	P_Value	Benjamini
GOTERM_BP_ALL	response to decreased oxygen levels	5	0.069	0.4
GOTERM_BP_ALL	response to oxygen levels	5	0.094	0.47
GOTERM_BP_ALL	response to hypoxia	4	0.17	0.66
Annotation Cluster 51	Enrichment Score: 0.98	Count	P_Value	Benjamini
GOTERM_MF_ALL	protein dimerization activity	13	0.054	0.44
GOTERM_MF_ALL	identical protein binding	8	0.13	0.66
GOTERM_MF_ALL	protein homodimerization activity	7	0.17	0.73
Annotation Cluster 52	Enrichment Score: 0.89	Count	P_Value	Benjamini
GOTERM_BP_ALL	cytoskeletal anchoring at plasma membrane	3	0.063	0.38
GOTERM_BP_ALL	maintenance of protein location in cell	4	0.077	0.43
GOTERM_BP_ALL	maintenance of location	6	0.081	0.44
GOTERM_BP_ALL	maintenance of protein location	4	0.1	0.5
GOTERM_BP_ALL	maintenance of location in cell	4	0.13	0.57
GOTERM_BP_ALL	cellular protein localization	10	0.86	1
Annotation Cluster 53	Enrichment Score: 0.86	Count	P_Value	Benjamini
GOTERM_MF_ALL	heme binding	6	0.0038	0.1
GOTERM_MF_ALL	tetrapyrrole binding	6	0.0043	0.1
GOTERM_MF_ALL	monooxygenase activity	3	0.2	0.77
GOTERM_MF_ALL	iron ion binding	3	0.34	0.9
GOTERM_BP_ALL	oxidation-reduction process	7	0.92	1
GOTERM_MF_ALL	oxidoreductase activity	7	0.93	1
GOTERM_BP_ALL	single-organism metabolic process	17	1	1
Annotation Cluster 54	Enrichment Score: 0.83	Count	P_Value	Benjamini
GOTERM_BP_ALL	response to stimulus	78	0.017	0.15
GOTERM_BP_ALL	signaling	56	0.032	0.24
GOTERM_BP_ALL	single organism signaling	54	0.051	0.33
GOTERM_BP_ALL	cell communication	55	0.096	0.48
GOTERM_BP_ALL	signal transduction	42	0.13	0.58
GOTERM_BP_ALL	negative regulation of cell communication	12	0.18	0.68
GOTERM_BP_ALL	negative regulation of signaling	12	0.18	0.68
GOTERM_BP_ALL	regulation of cell communication	26	0.19	0.7
GOTERM_BP_ALL	regulation of response to stimulus	28	0.19	0.71
GOTERM_BP_ALL	regulation of signaling	26	0.2	0.71
GOTERM_BP_ALL	negative regulation of response to stimulus	12	0.25	0.79
GOTERM_BP_ALL	negative regulation of signal transduction	10	0.34	0.87
GOTERM_BP_ALL	cell surface receptor signaling pathway	19	0.35	0.88
GOTERM_BP_ALL	regulation of signal transduction	21	0.37	0.9
GOTERM_BP_ALL	cellular response to stimulus	50	0.42	0.92
Annotation Cluster 55	Enrichment Score: 0.81	Count	P_Value	Benjamini
GOTERM_BP_ALL	embryonic morphogenesis	13	0.01	0.11
GOTERM_BP_ALL	head involution	4	0.091	0.47
GOTERM_BP_ALL	dorsal closure	5	0.32	0.86
GOTERM_BP_ALL	embryonic development via the syncytial blastoderm	7	0.34	0.87
GOTERM_BP_ALL	embryo development ending in birth or egg hatching	7	0.36	0.89
GOTERM_BP_ALL	morphogenesis of embryonic epithelium	5	0.37	0.9
Annotation Cluster 56	Enrichment Score: 0.8	Count	P_Value	Benjamini
GOTERM_BP_ALL	growth	22	0.0072	0.082
GOTERM_BP_ALL	developmental growth	18	0.013	0.13
GOTERM_BP_ALL	regulation of anatomical structure size	11	0.057	0.36
GOTERM_BP_ALL	positive regulation of developmental process	10	0.085	0.45
GOTERM_BP_ALL	regulation of organ growth	4	0.21	0.73
GOTERM_BP_ALL	positive regulation of developmental growth	5	0.29	0.84
GOTERM_BP_ALL	regulation of cellular component size	6	0.38	0.9
GOTERM_BP_ALL	regulation of cell size	4	0.42	0.92
GOTERM_BP_ALL	regulation of developmental growth	8	0.43	0.93
GOTERM_BP_ALL	positive regulation of growth	5	0.46	0.94
GOTERM_BP_ALL	regulation of growth	10	0.5	0.96
GOTERM_BP_ALL	regulation of multicellular organism growth	3	0.55	0.97
Annotation Cluster 57	Enrichment Score: 0.8	Count	P_Value	Benjamini
GOTERM_CC_ALL	adherens junction	6	0.097	0.69
GOTERM_CC_ALL	anchoring junction	6	0.097	0.69
GOTERM_CC_ALL	cell-substrate junction	3	0.26	0.93
GOTERM_CC_ALL	cell-substrate adherens junction	3	0.26	0.93
Annotation Cluster 58	Enrichment Score: 0.77	Count	P_Value	Benjamini
GOTERM_BP_ALL	regulation of hemocyte proliferation	4	0.065	0.38
GOTERM_BP_ALL	regulation of immune system process	9	0.13	0.58
GOTERM_BP_ALL	regulation of cell proliferation	6	0.58	0.97
Annotation Cluster 59	Enrichment Score: 0.76	Count	P_Value	Benjamini
GOTERM_BP_ALL	metal ion transport	7	0.14	0.6
GOTERM_BP_ALL	regulation of metal ion transport	3	0.15	0.63
GOTERM_BP_ALL	regulation of ion transport	3	0.24	0.78
Annotation Cluster 60	Enrichment Score: 0.73	Count	P_Value	Benjamini
GOTERM_BP_ALL	germ-band shortening	3	0.093	0.47
GOTERM_BP_ALL	multicellular organism aging	7	0.19	0.69
GOTERM_BP_ALL	aging	7	0.2	0.72
GOTERM_BP_ALL	determination of adult lifespan	6	0.33	0.86
Annotation Cluster 61	Enrichment Score: 0.73	Count	P_Value	Benjamini
GOTERM_CC_ALL	postsynapse	8	9.6e-05	0.006
GOTERM_CC_ALL	postsynapse of neuromuscular junction	3	0.041	0.43
GOTERM_CC_ALL	neuromuscular junction	5	0.1	0.69
GOTERM_CC_ALL	synapse	12	0.13	0.77
GOTERM_BP_ALL	synapse organization	10	0.15	0.63
GOTERM_CC_ALL	synapse part	9	0.19	0.88
GOTERM_BP_ALL	synapse assembly	7	0.25	0.79
GOTERM_BP_ALL	regulation of synapse structure or activity	7	0.27	0.81
GOTERM_BP_ALL	synaptic growth at neuromuscular junction	5	0.36	0.89
GOTERM_BP_ALL	neuromuscular junction development	6	0.42	0.92
GOTERM_BP_ALL	regulation of developmental growth	8	0.43	0.93
GOTERM_BP_ALL	regulation of synapse organization	4	0.65	0.99
GOTERM_BP_ALL	regulation of synaptic growth at neuromuscular junction	3	0.74	0.99
GOTERM_BP_ALL	regulation of neuromuscular junction development	3	0.74	0.99
GOTERM_BP_ALL	regulation of synapse assembly	3	0.76	1
GOTERM_BP_ALL	regulation of cellular component biogenesis	5	0.93	1
Annotation Cluster 62	Enrichment Score: 0.73	Count	P_Value	Benjamini
GOTERM_BP_ALL	striated muscle cell differentiation	7	0.038	0.27
GOTERM_BP_ALL	syncytium formation by plasma membrane fusion	3	0.31	0.85
GOTERM_BP_ALL	syncytium formation	3	0.31	0.85
GOTERM_BP_ALL	myotube differentiation	3	0.33	0.87
Annotation Cluster 63	Enrichment Score: 0.7	Count	P_Value	Benjamini
GOTERM_BP_ALL	actin cytoskeleton organization	13	0.035	0.26
GOTERM_BP_ALL	actin filament-based process	13	0.048	0.32
GOTERM_BP_ALL	cytoskeleton organization	21	0.099	0.49
GOTERM_BP_ALL	actin filament organization	5	0.55	0.97
GOTERM_BP_ALL	single-organism organelle organization	20	0.69	0.99
GOTERM_BP_ALL	organelle organization	32	1	1
Annotation Cluster 64	Enrichment Score: 0.7	Count	P_Value	Benjamini
GOTERM_BP_ALL	eggshell formation	6	0.09	0.46
GOTERM_BP_ALL	cellular component assembly involved in morphogenesis	9	0.13	0.58
GOTERM_BP_ALL	chorion-containing eggshell formation	5	0.21	0.73
GOTERM_BP_ALL	eggshell chorion assembly	4	0.34	0.87
GOTERM_BP_ALL	dorsal appendage formation	3	0.39	0.91
Annotation Cluster 65	Enrichment Score: 0.7	Count	P_Value	Benjamini
GOTERM_MF_ALL	transcription cofactor activity	8	0.11	0.62
GOTERM_MF_ALL	transcriptional repressor activity, RNA polymerase II transcription factor binding	3	0.11	0.62
GOTERM_MF_ALL	transcription factor activity, transcription factor binding	8	0.14	0.7
GOTERM_MF_ALL	transcription coactivator activity	5	0.14	0.68
GOTERM_MF_ALL	transcription factor activity, protein binding	8	0.2	0.77
GOTERM_MF_ALL	transcription corepressor activity	3	0.22	0.8
GOTERM_MF_ALL	RNA polymerase II transcription cofactor activity	3	0.47	0.96
GOTERM_MF_ALL	transcription factor activity, RNA polymerase II transcription factor binding	3	0.54	0.98
Annotation Cluster 66	Enrichment Score: 0.66	Count	P_Value	Benjamini
GOTERM_MF_ALL	metallopeptidase activity	5	0.13	0.66
GOTERM_MF_ALL	peptidase activity, acting on L-amino acid peptides	10	0.14	0.69
GOTERM_MF_ALL	peptidase activity	10	0.18	0.74
GOTERM_MF_ALL	metalloendopeptidase activity	3	0.28	0.86
GOTERM_BP_ALL	proteolysis	15	0.33	0.87
GOTERM_MF_ALL	endopeptidase activity	5	0.36	0.91
Annotation Cluster 67	Enrichment Score: 0.66	Count	P_Value	Benjamini
GOTERM_BP_ALL	spermatogenesis	11	0.042	0.29
GOTERM_BP_ALL	male gamete generation	11	0.043	0.3
GOTERM_BP_ALL	sperm individualization	3	0.37	0.89
GOTERM_BP_ALL	spermatid development	4	0.45	0.94
GOTERM_BP_ALL	spermatid differentiation	4	0.49	0.95
GOTERM_BP_ALL	cellularization	3	0.74	0.99
Annotation Cluster 68	Enrichment Score: 0.58	Count	P_Value	Benjamini
GOTERM_BP_ALL	programmed cell death involved in cell development	8	0.053	0.34
GOTERM_BP_ALL	salivary gland development	7	0.18	0.68
GOTERM_BP_ALL	exocrine system development	7	0.18	0.68
GOTERM_BP_ALL	salivary gland morphogenesis	6	0.18	0.69
GOTERM_BP_ALL	gland morphogenesis	6	0.18	0.69
GOTERM_BP_ALL	salivary gland cell autophagic cell death	3	0.52	0.96
GOTERM_BP_ALL	autophagic cell death	3	0.52	0.96
GOTERM_BP_ALL	salivary gland histolysis	3	0.55	0.97
GOTERM_BP_ALL	anatomical structure regression	3	0.69	0.99
Annotation Cluster 69	Enrichment Score: 0.58	Count	P_Value	Benjamini
GOTERM_BP_ALL	developmental growth involved in morphogenesis	6	0.081	0.44
GOTERM_BP_ALL	developmental cell growth	4	0.3	0.84
GOTERM_BP_ALL	cell growth	6	0.31	0.85
GOTERM_BP_ALL	neuron projection extension	3	0.41	0.92
GOTERM_BP_ALL	axon extension	3	0.41	0.92
Annotation Cluster 70	Enrichment Score: 0.54	Count	P_Value	Benjamini
GOTERM_BP_ALL	response to nutrient	3	0.045	0.3
GOTERM_BP_ALL	response to nutrient levels	5	0.73	0.99
GOTERM_BP_ALL	response to extracellular stimulus	5	0.74	0.99
Annotation Cluster 71	Enrichment Score: 0.52	Count	P_Value	Benjamini
GOTERM_MF_ALL	mRNA binding	11	0.024	0.25
GOTERM_MF_ALL	poly(A) RNA binding	13	0.039	0.37
GOTERM_BP_ALL	regulation of mRNA metabolic process	6	0.086	0.45
GOTERM_BP_ALL	regulation of alternative mRNA splicing, via spliceosome	5	0.12	0.55
GOTERM_BP_ALL	regulation of mRNA splicing, via spliceosome	5	0.14	0.6
GOTERM_BP_ALL	regulation of mRNA processing	5	0.17	0.66
GOTERM_BP_ALL	regulation of RNA splicing	5	0.2	0.72
GOTERM_BP_ALL	mRNA processing	11	0.34	0.88
GOTERM_BP_ALL	RNA splicing, via transesterification reactions	9	0.39	0.91
GOTERM_BP_ALL	RNA splicing, via transesterification reactions with bulged adenosine as nucleophile	9	0.39	0.91
GOTERM_BP_ALL	mRNA splicing, via spliceosome	9	0.39	0.91
GOTERM_BP_ALL	mRNA metabolic process	12	0.44	0.93
GOTERM_BP_ALL	RNA splicing	9	0.49	0.95
GOTERM_MF_ALL	RNA binding	17	0.73	1
GOTERM_CC_ALL	precatalytic spliceosome	3	0.92	1
GOTERM_BP_ALL	RNA processing	12	0.93	1
GOTERM_CC_ALL	spliceosomal complex	3	0.97	1
GOTERM_CC_ALL	ribonucleoprotein complex	7	1	1
GOTERM_CC_ALL	intracellular ribonucleoprotein complex	7	1	1
Annotation Cluster 72	Enrichment Score: 0.48	Count	P_Value	Benjamini
GOTERM_BP_ALL	detection of visible light	3	0.18	0.68
GOTERM_BP_ALL	detection of abiotic stimulus	5	0.19	0.7
GOTERM_BP_ALL	detection of external stimulus	5	0.19	0.7
GOTERM_BP_ALL	detection of stimulus	5	0.28	0.82
GOTERM_BP_ALL	visual perception	3	0.38	0.9
GOTERM_BP_ALL	sensory perception of light stimulus	3	0.38	0.9
GOTERM_BP_ALL	detection of light stimulus	3	0.42	0.92
GOTERM_BP_ALL	response to light stimulus	4	0.62	0.98
GOTERM_BP_ALL	response to radiation	4	0.81	1
Annotation Cluster 73	Enrichment Score: 0.43	Count	P_Value	Benjamini
GOTERM_BP_ALL	regulation of symbiosis, encompassing mutualism through parasitism	3	0.24	0.78
GOTERM_BP_ALL	regulation of multi-organism process	5	0.37	0.9
GOTERM_BP_ALL	symbiosis, encompassing mutualism through parasitism	3	0.45	0.94
GOTERM_BP_ALL	interspecies interaction between organisms	3	0.45	0.94
Annotation Cluster 74	Enrichment Score: 0.43	Count	P_Value	Benjamini
GOTERM_BP_ALL	regulation of BMP signaling pathway	3	0.19	0.7
GOTERM_BP_ALL	regulation of cellular response to growth factor stimulus	3	0.27	0.81
GOTERM_BP_ALL	transmembrane receptor protein serine/threonine kinase signaling pathway	4	0.37	0.9
GOTERM_BP_ALL	regulation of transmembrane receptor protein serine/threonine kinase signaling pathway	3	0.38	0.9
GOTERM_BP_ALL	enzyme linked receptor protein signaling pathway	8	0.49	0.95
GOTERM_BP_ALL	cellular response to growth factor stimulus	3	0.53	0.97
GOTERM_BP_ALL	response to growth factor	3	0.54	0.97
Annotation Cluster 75	Enrichment Score: 0.42	Count	P_Value	Benjamini
GOTERM_BP_ALL	negative regulation of cell differentiation	6	0.19	0.7
GOTERM_BP_ALL	regulation of cell maturation	3	0.28	0.82
GOTERM_BP_ALL	negative regulation of multicellular organismal process	7	0.36	0.89
GOTERM_BP_ALL	negative regulation of cell development	4	0.37	0.9
GOTERM_BP_ALL	negative regulation of developmental process	6	0.53	0.96
GOTERM_BP_ALL	negative regulation of nervous system development	3	0.82	1
Annotation Cluster 76	Enrichment Score: 0.39	Count	P_Value	Benjamini
GOTERM_BP_ALL	programmed cell death involved in cell development	8	0.053	0.34
GOTERM_BP_ALL	cell fate commitment involved in pattern specification	3	0.19	0.7
GOTERM_BP_ALL	programmed cell death	12	0.27	0.82
GOTERM_BP_ALL	cell death	12	0.36	0.89
GOTERM_BP_ALL	regulation of apoptotic process	7	0.38	0.9
GOTERM_BP_ALL	regulation of programmed cell death	7	0.49	0.95
GOTERM_BP_ALL	apoptotic process	7	0.51	0.96
GOTERM_BP_ALL	positive regulation of programmed cell death	3	0.54	0.97
GOTERM_BP_ALL	positive regulation of cell death	3	0.59	0.98
GOTERM_BP_ALL	regulation of cell death	7	0.63	0.98
GOTERM_BP_ALL	negative regulation of apoptotic process	3	0.71	0.99
GOTERM_BP_ALL	negative regulation of programmed cell death	3	0.75	1
GOTERM_BP_ALL	negative regulation of cell death	3	0.82	1
Annotation Cluster 77	Enrichment Score: 0.37	Count	P_Value	Benjamini
GOTERM_BP_ALL	apical junction assembly	3	0.32	0.86
GOTERM_BP_ALL	cell-cell junction assembly	3	0.37	0.89
GOTERM_BP_ALL	cell junction assembly	3	0.41	0.92
GOTERM_BP_ALL	cell-cell junction organization	3	0.55	0.97
GOTERM_BP_ALL	cell junction organization	3	0.55	0.97
Annotation Cluster 78	Enrichment Score: 0.36	Count	P_Value	Benjamini
GOTERM_MF_ALL	mRNA 3'-UTR binding	6	0.00042	0.022
GOTERM_BP_ALL	germ-line stem cell division	6	0.0033	0.046
GOTERM_BP_ALL	negative regulation of translation	4	0.31	0.85
GOTERM_BP_ALL	negative regulation of cellular amide metabolic process	4	0.33	0.86
GOTERM_BP_ALL	positive regulation of cellular amide metabolic process	3	0.39	0.91
GOTERM_BP_ALL	posttranscriptional regulation of gene expression	6	0.56	0.97
GOTERM_BP_ALL	regulation of cellular amide metabolic process	6	0.6	0.98
GOTERM_BP_ALL	regulation of translation	5	0.64	0.98
GOTERM_BP_ALL	negative regulation of cellular protein metabolic process	5	0.72	0.99
GOTERM_BP_ALL	negative regulation of protein metabolic process	5	0.72	0.99
GOTERM_BP_ALL	positive regulation of protein metabolic process	5	0.87	1
GOTERM_BP_ALL	positive regulation of cellular protein metabolic process	4	0.94	1
GOTERM_BP_ALL	nuclear division	5	0.98	1
GOTERM_BP_ALL	regulation of protein metabolic process	9	0.98	1
GOTERM_BP_ALL	amide biosynthetic process	8	0.98	1
GOTERM_BP_ALL	organelle fission	5	0.98	1
GOTERM_BP_ALL	regulation of cellular protein metabolic process	8	0.98	1
GOTERM_BP_ALL	cellular amide metabolic process	9	0.99	1
GOTERM_BP_ALL	peptide metabolic process	8	0.99	1
GOTERM_BP_ALL	peptide biosynthetic process	7	0.99	1
GOTERM_BP_ALL	translation	6	1	1
GOTERM_BP_ALL	organonitrogen compound biosynthetic process	9	1	1
GOTERM_BP_ALL	organonitrogen compound metabolic process	12	1	1
Annotation Cluster 79	Enrichment Score: 0.35	Count	P_Value	Benjamini
GOTERM_BP_ALL	anatomical structure homeostasis	6	0.32	0.86
GOTERM_BP_ALL	tissue homeostasis	3	0.49	0.95
GOTERM_BP_ALL	multicellular organismal homeostasis	3	0.56	0.97
Annotation Cluster 80	Enrichment Score: 0.35	Count	P_Value	Benjamini
GOTERM_BP_ALL	neuron maturation	4	0.21	0.73
GOTERM_CC_ALL	cell projection	11	0.33	0.95
GOTERM_CC_ALL	neuron projection	7	0.4	0.97
GOTERM_CC_ALL	dendrite	3	0.45	0.98
GOTERM_CC_ALL	axon	5	0.51	0.99
GOTERM_CC_ALL	somatodendritic compartment	4	0.59	0.99
GOTERM_CC_ALL	neuron part	7	0.89	1
Annotation Cluster 81	Enrichment Score: 0.34	Count	P_Value	Benjamini
GOTERM_BP_ALL	neuron maturation	4	0.21	0.73
GOTERM_BP_ALL	regulation of cell development	9	0.39	0.9
GOTERM_BP_ALL	regulation of nervous system development	9	0.54	0.97
GOTERM_BP_ALL	regulation of neuron differentiation	5	0.56	0.97
GOTERM_CC_ALL	somatodendritic compartment	4	0.59	0.99
GOTERM_BP_ALL	regulation of neurogenesis	6	0.65	0.99
Annotation Cluster 82	Enrichment Score: 0.32	Count	P_Value	Benjamini
GOTERM_BP_ALL	negative regulation of Notch signaling pathway	3	0.37	0.89
GOTERM_BP_ALL	regulation of Notch signaling pathway	5	0.42	0.92
GOTERM_BP_ALL	Notch signaling pathway	4	0.69	0.99
Annotation Cluster 83	Enrichment Score: 0.29	Count	P_Value	Benjamini
GOTERM_BP_ALL	protein oligomerization	5	0.029	0.23
GOTERM_BP_ALL	protein complex biogenesis	9	0.56	0.97
GOTERM_BP_ALL	protein complex assembly	9	0.56	0.97
GOTERM_BP_ALL	protein complex subunit organization	10	0.62	0.98
GOTERM_BP_ALL	cellular protein complex assembly	4	0.92	1
GOTERM_BP_ALL	macromolecular complex assembly	9	0.96	1
GOTERM_BP_ALL	macromolecular complex subunit organization	14	0.99	1
GOTERM_BP_ALL	cellular macromolecular complex assembly	4	1	1
Annotation Cluster 84	Enrichment Score: 0.28	Count	P_Value	Benjamini
GOTERM_BP_ALL	regulation of immune system process	9	0.13	0.58
GOTERM_BP_ALL	immune system process	12	0.38	0.9
GOTERM_BP_ALL	defense response to bacterium	5	0.42	0.92
GOTERM_BP_ALL	regulation of response to stress	8	0.42	0.92
GOTERM_BP_ALL	defense response to other organism	6	0.46	0.94
GOTERM_BP_ALL	response to bacterium	5	0.47	0.95
GOTERM_BP_ALL	response to external biotic stimulus	7	0.56	0.97
GOTERM_BP_ALL	response to other organism	7	0.56	0.97
GOTERM_BP_ALL	regulation of defense response	4	0.56	0.97
GOTERM_BP_ALL	response to biotic stimulus	7	0.58	0.98
GOTERM_BP_ALL	antimicrobial humoral response	3	0.6	0.98
GOTERM_BP_ALL	defense response to Gram-negative bacterium	3	0.63	0.98
GOTERM_BP_ALL	regulation of innate immune response	3	0.64	0.98
GOTERM_BP_ALL	regulation of immune response	4	0.65	0.99
GOTERM_BP_ALL	humoral immune response	3	0.68	0.99
GOTERM_BP_ALL	immune response	6	0.76	1
GOTERM_BP_ALL	innate immune response	4	0.81	1
GOTERM_BP_ALL	defense response	6	0.83	1
Annotation Cluster 85	Enrichment Score: 0.23	Count	P_Value	Benjamini
GOTERM_BP_ALL	imaginal disc-derived leg morphogenesis	5	0.14	0.6
GOTERM_BP_ALL	leg disc morphogenesis	5	0.14	0.6
GOTERM_MF_ALL	Ras guanyl-nucleotide exchange factor activity	4	0.25	0.83
GOTERM_MF_ALL	guanyl-nucleotide exchange factor activity	4	0.43	0.95
GOTERM_BP_ALL	positive regulation of small GTPase mediated signal transduction	3	0.47	0.94
GOTERM_BP_ALL	positive regulation of Ras protein signal transduction	3	0.47	0.94
GOTERM_BP_ALL	regulation of Ras protein signal transduction	4	0.63	0.98
GOTERM_BP_ALL	regulation of small GTPase mediated signal transduction	4	0.67	0.99
GOTERM_BP_ALL	positive regulation of response to stimulus	9	0.78	1
GOTERM_BP_ALL	positive regulation of intracellular signal transduction	3	0.93	1
GOTERM_BP_ALL	small GTPase mediated signal transduction	4	0.93	1
GOTERM_BP_ALL	Ras protein signal transduction	3	0.94	1
GOTERM_BP_ALL	regulation of intracellular signal transduction	6	0.95	1
GOTERM_BP_ALL	positive regulation of signal transduction	5	0.95	1
GOTERM_BP_ALL	positive regulation of cell communication	5	0.97	1
GOTERM_BP_ALL	positive regulation of signaling	5	0.97	1
GOTERM_BP_ALL	intracellular signal transduction	9	0.99	1
Annotation Cluster 86	Enrichment Score: 0.23	Count	P_Value	Benjamini
GOTERM_BP_ALL	regulation of anatomical structure morphogenesis	9	0.43	0.93
GOTERM_BP_ALL	regulation of cell shape	4	0.62	0.98
GOTERM_BP_ALL	regulation of cell morphogenesis	5	0.75	1
Annotation Cluster 87	Enrichment Score: 0.23	Count	P_Value	Benjamini
GOTERM_CC_ALL	extracellular region	11	0.32	0.95
GOTERM_CC_ALL	extracellular space	4	0.77	1
GOTERM_CC_ALL	extracellular region part	5	0.83	1
Annotation Cluster 88	Enrichment Score: 0.22	Count	P_Value	Benjamini
GOTERM_BP_ALL	Wnt signaling pathway	4	0.59	0.98
GOTERM_BP_ALL	cell surface receptor signaling pathway involved in cell-cell signaling	4	0.6	0.98
GOTERM_BP_ALL	cell-cell signaling by wnt	4	0.6	0.98
Annotation Cluster 89	Enrichment Score: 0.22	Count	P_Value	Benjamini
GOTERM_BP_ALL	positive regulation of hydrolase activity	5	0.28	0.83
GOTERM_BP_ALL	regulation of hydrolase activity	6	0.43	0.93
GOTERM_BP_ALL	positive regulation of GTPase activity	3	0.57	0.97
GOTERM_BP_ALL	positive regulation of molecular function	6	0.59	0.98
GOTERM_BP_ALL	positive regulation of catalytic activity	5	0.65	0.99
GOTERM_BP_ALL	regulation of GTPase activity	3	0.76	1
GOTERM_BP_ALL	regulation of molecular function	7	0.89	1
GOTERM_BP_ALL	regulation of catalytic activity	6	0.89	1
Annotation Cluster 90	Enrichment Score: 0.22	Count	P_Value	Benjamini
GOTERM_BP_ALL	phagocytosis	7	0.48	0.95
GOTERM_BP_ALL	endocytosis	10	0.53	0.97
GOTERM_BP_ALL	vesicle-mediated transport	14	0.85	1
Annotation Cluster 91	Enrichment Score: 0.22	Count	P_Value	Benjamini
GOTERM_BP_ALL	positive regulation of catabolic process	3	0.32	0.86
GOTERM_BP_ALL	regulation of catabolic process	3	0.52	0.96
GOTERM_BP_ALL	positive regulation of protein metabolic process	5	0.87	1
GOTERM_BP_ALL	macromolecule catabolic process	8	0.9	1
Annotation Cluster 92	Enrichment Score: 0.21	Count	P_Value	Benjamini
GOTERM_BP_ALL	intracellular mRNA localization involved in pattern specification process	3	0.38	0.9
GOTERM_BP_ALL	intracellular mRNA localization	3	0.62	0.98
GOTERM_BP_ALL	RNA localization	3	0.95	1
Annotation Cluster 93	Enrichment Score: 0.21	Count	P_Value	Benjamini
GOTERM_BP_ALL	regulation of chromatin silencing	3	0.18	0.68
GOTERM_BP_ALL	regulation of gene silencing	3	0.47	0.94
GOTERM_BP_ALL	regulation of chromatin organization	3	0.58	0.98
GOTERM_BP_ALL	gene silencing	5	0.64	0.98
GOTERM_BP_ALL	regulation of chromosome organization	3	0.82	1
GOTERM_BP_ALL	regulation of organelle organization	8	0.82	1
GOTERM_BP_ALL	chromatin organization	4	0.99	1
GOTERM_BP_ALL	chromosome organization	4	1	1
Annotation Cluster 94	Enrichment Score: 0.2	Count	P_Value	Benjamini
GOTERM_CC_ALL	nuclear membrane	3	0.34	0.95
GOTERM_CC_ALL	nuclear envelope	5	0.34	0.95
GOTERM_CC_ALL	envelope	6	0.96	1
GOTERM_CC_ALL	organelle envelope	6	0.96	1
GOTERM_CC_ALL	organelle membrane	8	0.99	1
Annotation Cluster 95	Enrichment Score: 0.17	Count	P_Value	Benjamini
GOTERM_BP_ALL	localization	53	0.45	0.94
GOTERM_BP_ALL	single-organism localization	32	0.57	0.97
GOTERM_BP_ALL	single-organism transport	28	0.71	0.99
GOTERM_MF_ALL	transporter activity	12	0.76	1
GOTERM_BP_ALL	transport	37	0.8	1
GOTERM_BP_ALL	establishment of localization	37	0.87	1
Annotation Cluster 96	Enrichment Score: 0.15	Count	P_Value	Benjamini
GOTERM_CC_ALL	actin cytoskeleton	5	0.29	0.94
GOTERM_CC_ALL	lipid particle	6	0.55	0.99
GOTERM_CC_ALL	supramolecular fiber	4	0.63	0.99
GOTERM_CC_ALL	polymeric cytoskeletal fiber	4	0.63	0.99
GOTERM_CC_ALL	cytoskeleton	10	0.97	1
GOTERM_CC_ALL	cytoskeletal part	8	0.98	1
GOTERM_CC_ALL	microtubule cytoskeleton	6	0.99	1
GOTERM_CC_ALL	microtubule associated complex	3	1	1
Annotation Cluster 97	Enrichment Score: 0.15	Count	P_Value	Benjamini
GOTERM_BP_ALL	positive regulation of organelle organization	4	0.58	0.97
GOTERM_BP_ALL	positive regulation of cellular component organization	6	0.75	1
GOTERM_BP_ALL	regulation of organelle organization	8	0.82	1
Annotation Cluster 98	Enrichment Score: 0.14	Count	P_Value	Benjamini
GOTERM_MF_ALL	transmembrane receptor protein tyrosine kinase activity	3	0.066	0.49
GOTERM_MF_ALL	transmembrane receptor protein kinase activity	3	0.087	0.56
GOTERM_MF_ALL	protein tyrosine kinase activity	3	0.22	0.8
GOTERM_BP_ALL	positive regulation of developmental growth	5	0.29	0.84
GOTERM_BP_ALL	positive regulation of growth	5	0.46	0.94
GOTERM_MF_ALL	small molecule binding	29	0.59	0.98
GOTERM_MF_ALL	nucleoside phosphate binding	28	0.59	0.98
GOTERM_MF_ALL	nucleotide binding	28	0.59	0.98
GOTERM_MF_ALL	protein kinase activity	6	0.7	0.99
GOTERM_BP_ALL	transmembrane receptor protein tyrosine kinase signaling pathway	4	0.83	1
GOTERM_MF_ALL	ATP binding	14	0.89	1
GOTERM_MF_ALL	adenyl ribonucleotide binding	14	0.89	1
GOTERM_MF_ALL	adenyl nucleotide binding	14	0.89	1
GOTERM_MF_ALL	carbohydrate derivative binding	19	0.89	1
GOTERM_MF_ALL	phosphotransferase activity, alcohol group as acceptor	6	0.89	1
GOTERM_MF_ALL	protein serine/threonine kinase activity	3	0.93	1
GOTERM_MF_ALL	purine nucleoside binding	16	0.94	1
GOTERM_MF_ALL	purine ribonucleoside binding	16	0.94	1
GOTERM_MF_ALL	purine ribonucleoside triphosphate binding	16	0.94	1
GOTERM_MF_ALL	purine ribonucleotide binding	16	0.94	1
GOTERM_MF_ALL	purine nucleotide binding	16	0.95	1
GOTERM_MF_ALL	ribonucleoside binding	16	0.95	1
GOTERM_MF_ALL	nucleoside binding	16	0.95	1
GOTERM_MF_ALL	kinase activity	6	0.95	1
GOTERM_MF_ALL	ribonucleotide binding	16	0.95	1
GOTERM_BP_ALL	protein phosphorylation	6	0.99	1
GOTERM_MF_ALL	transferase activity, transferring phosphorus-containing groups	6	1	1
GOTERM_BP_ALL	protein metabolic process	34	1	1
GOTERM_BP_ALL	phosphorylation	6	1	1
GOTERM_BP_ALL	cellular protein modification process	15	1	1
GOTERM_BP_ALL	protein modification process	15	1	1
GOTERM_BP_ALL	phosphate-containing compound metabolic process	10	1	1
GOTERM_BP_ALL	phosphorus metabolic process	10	1	1
GOTERM_BP_ALL	macromolecule modification	16	1	1
GOTERM_MF_ALL	transferase activity	14	1	1
GOTERM_BP_ALL	cellular protein metabolic process	25	1	1
Annotation Cluster 99	Enrichment Score: 0.14	Count	P_Value	Benjamini
GOTERM_BP_ALL	neuroblast proliferation	3	0.7	0.99
GOTERM_BP_ALL	neural precursor cell proliferation	3	0.71	0.99
GOTERM_BP_ALL	stem cell proliferation	3	0.78	1
Annotation Cluster 100	Enrichment Score: 0.12	Count	P_Value	Benjamini
GOTERM_BP_ALL	protein polyubiquitination	3	0.43	0.93
GOTERM_MF_ALL	ubiquitin-protein transferase activity	6	0.54	0.98
GOTERM_MF_ALL	ubiquitin-like protein transferase activity	6	0.6	0.98
GOTERM_MF_ALL	ubiquitin protein ligase activity	3	0.63	0.99
GOTERM_MF_ALL	ubiquitin-like protein ligase activity	3	0.64	0.99
GOTERM_BP_ALL	protein ubiquitination	6	0.69	0.99
GOTERM_BP_ALL	protein modification by small protein conjugation or removal	8	0.73	0.99
GOTERM_BP_ALL	catabolic process	14	0.78	1
GOTERM_BP_ALL	protein modification by small protein conjugation	6	0.78	1
GOTERM_BP_ALL	protein catabolic process	6	0.85	1
GOTERM_BP_ALL	cellular catabolic process	11	0.87	1
GOTERM_BP_ALL	ubiquitin-dependent protein catabolic process	5	0.88	1
GOTERM_BP_ALL	modification-dependent protein catabolic process	5	0.89	1
GOTERM_BP_ALL	organic substance catabolic process	12	0.89	1
GOTERM_BP_ALL	macromolecule catabolic process	8	0.9	1
GOTERM_BP_ALL	modification-dependent macromolecule catabolic process	5	0.9	1
GOTERM_BP_ALL	proteolysis involved in cellular protein catabolic process	5	0.91	1
GOTERM_BP_ALL	cellular protein catabolic process	5	0.92	1
GOTERM_BP_ALL	cellular macromolecule catabolic process	6	0.97	1
Annotation Cluster 101	Enrichment Score: 0.1	Count	P_Value	Benjamini
GOTERM_MF_ALL	ATPase activity, coupled to transmembrane movement of substances	3	0.56	0.98
GOTERM_MF_ALL	hydrolase activity, acting on acid anhydrides, catalyzing transmembrane movement of substances	3	0.57	0.98
GOTERM_MF_ALL	ATPase activity, coupled to movement of substances	3	0.59	0.98
GOTERM_MF_ALL	P-P-bond-hydrolysis-driven transmembrane transporter activity	3	0.66	0.99
GOTERM_MF_ALL	primary active transmembrane transporter activity	3	0.66	0.99
GOTERM_MF_ALL	active transmembrane transporter activity	4	0.74	1
GOTERM_MF_ALL	ATPase activity, coupled	4	0.93	1
GOTERM_MF_ALL	ATPase activity	4	0.99	1
GOTERM_MF_ALL	nucleoside-triphosphatase activity	5	1	1
GOTERM_MF_ALL	pyrophosphatase activity	5	1	1
GOTERM_MF_ALL	hydrolase activity, acting on acid anhydrides, in phosphorus-containing anhydrides	5	1	1
GOTERM_MF_ALL	hydrolase activity, acting on acid anhydrides	5	1	1
Annotation Cluster 102	Enrichment Score: 0.09	Count	P_Value	Benjamini
GOTERM_BP_ALL	inorganic ion transmembrane transport	3	0.78	1
GOTERM_BP_ALL	transmembrane transport	7	0.81	1
GOTERM_BP_ALL	ion transmembrane transport	3	0.84	1
Annotation Cluster 103	Enrichment Score: 0.09	Count	P_Value	Benjamini
GOTERM_BP_ALL	regulation of secretion by cell	3	0.65	0.99
GOTERM_BP_ALL	regulation of secretion	3	0.67	0.99
GOTERM_BP_ALL	neurotransmitter transport	3	0.87	1
GOTERM_BP_ALL	regulation of neurotransmitter levels	3	0.88	1
GOTERM_BP_ALL	secretion by cell	4	0.95	1
GOTERM_BP_ALL	secretion	4	0.96	1
Annotation Cluster 104	Enrichment Score: 0.08	Count	P_Value	Benjamini
GOTERM_MF_ALL	GTPase activator activity	3	0.73	1
GOTERM_MF_ALL	GTPase regulator activity	3	0.77	1
GOTERM_MF_ALL	nucleoside-triphosphatase regulator activity	3	0.82	1
GOTERM_MF_ALL	enzyme activator activity	3	0.89	1
GOTERM_MF_ALL	enzyme regulator activity	5	0.92	1
Annotation Cluster 105	Enrichment Score: 0.08	Count	P_Value	Benjamini
GOTERM_CC_ALL	polytene chromosome	5	0.66	1
GOTERM_CC_ALL	chromosome	9	0.9	1
GOTERM_CC_ALL	chromosomal part	6	0.95	1
Annotation Cluster 106	Enrichment Score: 0.07	Count	P_Value	Benjamini
GOTERM_MF_ALL	small GTPase binding	3	0.85	1
GOTERM_MF_ALL	Ras GTPase binding	3	0.85	1
GOTERM_MF_ALL	GTPase binding	3	0.86	1
GOTERM_MF_ALL	enzyme binding	7	0.87	1
Annotation Cluster 107	Enrichment Score: 0.07	Count	P_Value	Benjamini
GOTERM_BP_ALL	nucleobase-containing compound catabolic process	3	0.83	1
GOTERM_BP_ALL	aromatic compound catabolic process	3	0.86	1
GOTERM_BP_ALL	cellular nitrogen compound catabolic process	3	0.87	1
GOTERM_BP_ALL	heterocycle catabolic process	3	0.87	1
GOTERM_BP_ALL	organic cyclic compound catabolic process	3	0.88	1
Annotation Cluster 108	Enrichment Score: 0.06	Count	P_Value	Benjamini
GOTERM_CC_ALL	nuclear outer membrane-endoplasmic reticulum membrane network	5	0.71	1
GOTERM_CC_ALL	endoplasmic reticulum membrane	4	0.85	1
GOTERM_BP_ALL	oxidation-reduction process	7	0.92	1
GOTERM_CC_ALL	endoplasmic reticulum part	4	0.92	1
GOTERM_CC_ALL	endoplasmic reticulum	4	0.99	1
Annotation Cluster 109	Enrichment Score: 0.06	Count	P_Value	Benjamini
GOTERM_CC_ALL	cytoplasmic, membrane-bounded vesicle	4	0.84	1
GOTERM_CC_ALL	membrane-bounded vesicle	4	0.87	1
GOTERM_CC_ALL	intracellular vesicle	4	0.87	1
GOTERM_CC_ALL	cytoplasmic vesicle	4	0.87	1
GOTERM_CC_ALL	vesicle	4	0.94	1
Annotation Cluster 110	Enrichment Score: 0.03	Count	P_Value	Benjamini
GOTERM_BP_ALL	cellular macromolecule localization	13	0.72	0.99
GOTERM_BP_ALL	cellular protein localization	10	0.86	1
GOTERM_BP_ALL	nuclear transport	3	0.89	1
GOTERM_BP_ALL	nucleocytoplasmic transport	3	0.89	1
GOTERM_BP_ALL	macromolecule localization	17	0.94	1
GOTERM_BP_ALL	cellular localization	18	0.94	1
GOTERM_BP_ALL	protein localization	13	0.95	1
GOTERM_BP_ALL	intracellular protein transport	5	0.97	1
GOTERM_BP_ALL	single-organism cellular localization	6	0.99	1
GOTERM_BP_ALL	protein transport	7	0.99	1
GOTERM_BP_ALL	establishment of protein localization	7	0.99	1
GOTERM_BP_ALL	intracellular transport	7	0.99	1
GOTERM_BP_ALL	organic substance transport	10	1	1
GOTERM_BP_ALL	establishment of localization in cell	9	1	1
Annotation Cluster 111	Enrichment Score: 0.02	Count	P_Value	Benjamini
GOTERM_BP_ALL	mitotic cell cycle phase transition	3	0.95	1
GOTERM_BP_ALL	mitotic cell cycle process	8	0.95	1
GOTERM_BP_ALL	cell cycle phase transition	3	0.95	1
Annotation Cluster 112	Enrichment Score: 0.02	Count	P_Value	Benjamini
GOTERM_BP_ALL	small molecule biosynthetic process	3	0.83	1
GOTERM_BP_ALL	carboxylic acid metabolic process	3	0.99	1
GOTERM_BP_ALL	oxoacid metabolic process	3	0.99	1
GOTERM_BP_ALL	single-organism biosynthetic process	6	0.99	1
GOTERM_BP_ALL	organic acid metabolic process	3	1	1
GOTERM_BP_ALL	small molecule metabolic process	8	1	1
Annotation Cluster 113	Enrichment Score: 0.02	Count	P_Value	Benjamini
GOTERM_BP_ALL	mitotic nuclear division	4	0.95	1
GOTERM_BP_ALL	mitotic cell cycle process	8	0.95	1
GOTERM_BP_ALL	cell cycle process	12	0.96	1
GOTERM_BP_ALL	mitotic cell cycle	9	0.96	1
GOTERM_BP_ALL	cell cycle	14	0.97	1
GOTERM_BP_ALL	nuclear division	5	0.98	1
GOTERM_BP_ALL	organelle fission	5	0.98	1
Annotation Cluster 114	Enrichment Score: 0.01	Count	P_Value	Benjamini
GOTERM_CC_ALL	nucleoplasm	10	0.88	1
GOTERM_CC_ALL	nuclear part	21	0.98	1
GOTERM_CC_ALL	nuclear lumen	12	0.99	1
GOTERM_CC_ALL	organelle lumen	12	1	1
GOTERM_CC_ALL	intracellular organelle lumen	12	1	1
GOTERM_CC_ALL	membrane-enclosed lumen	12	1	1
Annotation Cluster 115	Enrichment Score: 0.01	Count	P_Value	Benjamini
GOTERM_BP_ALL	nucleotide metabolic process	4	0.96	1
GOTERM_BP_ALL	nucleoside phosphate metabolic process	4	0.97	1
GOTERM_BP_ALL	ribonucleotide metabolic process	3	0.97	1
GOTERM_BP_ALL	ribose phosphate metabolic process	3	0.98	1
GOTERM_BP_ALL	nucleobase-containing small molecule metabolic process	4	0.98	1
GOTERM_BP_ALL	organophosphate metabolic process	4	1	1
GOTERM_BP_ALL	small molecule metabolic process	8	1	1
GOTERM_BP_ALL	carbohydrate derivative metabolic process	4	1	1
GOTERM_BP_ALL	phosphate-containing compound metabolic process	10	1	1
GOTERM_BP_ALL	phosphorus metabolic process	10	1	1
Annotation Cluster 116	Enrichment Score: 0	Count	P_Value	Benjamini
GOTERM_CC_ALL	intracellular non-membrane-bounded organelle	26	1	1
GOTERM_CC_ALL	non-membrane-bounded organelle	26	1	1
GOTERM_CC_ALL	organelle part	38	1	1
GOTERM_CC_ALL	intracellular organelle part	35	1	1
145 terms were not clustered.
Functional Annotation Chart
Category	Term	Count	%	P-Value	Benjamini
GOTERM_BP_ALL	tube development	54	26.7	2.8e-12	5.8e-09
GOTERM_BP_ALL	multicellular organismal process	131	64.9	1.2e-11	1.2e-08
GOTERM_BP_ALL	tube morphogenesis	44	21.8	2.8e-11	1.9e-08
GOTERM_BP_ALL	animal organ development	70	34.7	6.2e-11	3.3e-08
GOTERM_MF_ALL	nucleic acid binding transcription factor activity	31	15.3	6.3e-11	2.7e-08
GOTERM_MF_ALL	transcription factor activity, sequence-specific DNA binding	31	15.3	6.3e-11	2.7e-08
GOTERM_BP_ALL	tissue development	62	30.7	1.2e-10	5.1e-08
GOTERM_BP_ALL	anatomical structure morphogenesis	82	40.6	1.3e-10	4.5e-08
GOTERM_BP_ALL	organ morphogenesis	54	26.7	1.4e-10	4.3e-08
GOTERM_BP_ALL	tissue morphogenesis	46	22.8	4e-10	1.1e-07
GOTERM_BP_ALL	morphogenesis of an epithelium	45	22.3	7.6e-10	1.8e-07
GOTERM_BP_ALL	appendage development	35	17.3	8.7e-10	1.8e-07
GOTERM_BP_ALL	appendage morphogenesis	34	16.8	1.9e-09	3.7e-07
GOTERM_BP_ALL	epithelium development	57	28.2	2.7e-09	4.7e-07
GOTERM_BP_ALL	single-multicellular organism process	114	56.4	3e-09	4.8e-07
GOTERM_BP_ALL	epithelial tube morphogenesis	39	19.3	4.5e-09	6.7e-07
GOTERM_BP_ALL	system development	95	47	4.5e-09	6.2e-07
GOTERM_BP_ALL	imaginal disc development	43	21.3	4.6e-09	5.9e-07
GOTERM_BP_ALL	imaginal disc-derived appendage morphogenesis	33	16.3	7.1e-09	8.7e-07
GOTERM_BP_ALL	imaginal disc-derived appendage development	33	16.3	1.1e-08	1.2e-06
GOTERM_BP_ALL	post-embryonic organ morphogenesis	35	17.3	1.3e-08	1.5e-06
GOTERM_BP_ALL	imaginal disc morphogenesis	35	17.3	1.3e-08	1.5e-06
GOTERM_BP_ALL	post-embryonic appendage morphogenesis	32	15.8	2.1e-08	2.2e-06
GOTERM_BP_ALL	post-embryonic organ development	37	18.3	2.7e-08	2.7e-06
GOTERM_BP_ALL	regulation of RNA metabolic process	54	26.7	3e-08	2.8e-06
GOTERM_MF_ALL	RNA polymerase II transcription factor activity, sequence-specific DNA binding	21	10.4	3.3e-08	7.2e-06
GOTERM_BP_ALL	post-embryonic development	43	21.3	3.6e-08	3.3e-06
GOTERM_BP_ALL	developmental process	112	55.4	5.3e-08	4.6e-06
GOTERM_BP_ALL	instar larval or pupal development	40	19.8	6e-08	5e-06
GOTERM_BP_ALL	single-organism developmental process	111	55	6.6e-08	5.3e-06
GOTERM_BP_ALL	anatomical structure development	110	54.5	8.7e-08	6.8e-06
GOTERM_BP_ALL	imaginal disc-derived wing morphogenesis	29	14.4	1.1e-07	8.4e-06
GOTERM_BP_ALL	post-embryonic morphogenesis	37	18.3	1.3e-07	9.2e-06
GOTERM_BP_ALL	metamorphosis	37	18.3	1.4e-07	1e-05
GOTERM_BP_ALL	wing disc morphogenesis	29	14.4	1.8e-07	1.2e-05
GOTERM_BP_ALL	regulation of nucleobase-containing compound metabolic process	54	26.7	1.9e-07	1.2e-05
GOTERM_BP_ALL	regulation of transcription, DNA-templated	49	24.3	1.9e-07	1.2e-05
GOTERM_BP_ALL	multicellular organism development	102	50.5	2e-07	1.2e-05
GOTERM_BP_ALL	regulation of nucleic acid-templated transcription	49	24.3	2.1e-07	1.3e-05
GOTERM_BP_ALL	regulation of RNA biosynthetic process	49	24.3	2.1e-07	1.3e-05
GOTERM_BP_ALL	instar larval or pupal morphogenesis	36	17.8	2.2e-07	1.3e-05
GOTERM_MF_ALL	sequence-specific DNA binding	24	11.9	7.2e-07	0.0001
GOTERM_BP_ALL	wing disc development	32	15.8	1.1e-06	6.1e-05
GOTERM_BP_ALL	regulation of gene expression	57	28.2	1.3e-06	7.2e-05
GOTERM_BP_ALL	behavior	34	16.8	1.8e-06	9.5e-05
GOTERM_BP_ALL	cell development	65	32.2	1.8e-06	9.5e-05
GOTERM_BP_ALL	nucleic acid-templated transcription	49	24.3	2.1e-06	0.00011
GOTERM_CC_ALL	plasma membrane part	30	14.9	2.1e-06	0.00053
GOTERM_BP_ALL	RNA biosynthetic process	49	24.3	2.3e-06	0.00012
GOTERM_BP_ALL	regulation of cellular macromolecule biosynthetic process	52	25.7	2.4e-06	0.00012
GOTERM_BP_ALL	regulation of macromolecule biosynthetic process	52	25.7	2.9e-06	0.00014
GOTERM_BP_ALL	regulation of cellular biosynthetic process	53	26.2	4e-06	0.00019
GOTERM_BP_ALL	regulation of nitrogen compound metabolic process	56	27.7	4.1e-06	0.00019
GOTERM_BP_ALL	cell fate commitment	29	14.4	4.2e-06	0.00019
GOTERM_BP_ALL	regulation of biosynthetic process	53	26.2	4.3e-06	0.00019
GOTERM_BP_ALL	multicellular organism reproduction	48	23.8	4.6e-06	0.0002
GOTERM_BP_ALL	head development	16	7.9	5.1e-06	0.00021
GOTERM_BP_ALL	response to chemical	42	20.8	7.9e-06	0.00032
GOTERM_MF_ALL	DNA binding	38	18.8	8e-06	0.00085
GOTERM_BP_ALL	multicellular organismal reproductive process	46	22.8	8.7e-06	0.00035
GOTERM_BP_ALL	reproduction	51	25.2	1.4e-05	0.00055
GOTERM_BP_ALL	generation of neurons	45	22.3	1.9e-05	0.00075
GOTERM_BP_ALL	sexual reproduction	45	22.3	2.2e-05	0.00082
GOTERM_BP_ALL	multi-organism reproductive process	45	22.3	2.2e-05	0.00082
GOTERM_BP_ALL	negative regulation of gene expression	27	13.4	2.2e-05	0.00082
GOTERM_BP_ALL	transcription, DNA-templated	43	21.3	2.9e-05	0.001
GOTERM_BP_ALL	biological regulation	118	58.4	2.9e-05	0.001
GOTERM_BP_ALL	reproductive process	49	24.3	2.9e-05	0.001
GOTERM_BP_ALL	regionalization	27	13.4	3.3e-05	0.0011
GOTERM_BP_ALL	eye development	25	12.4	3.6e-05	0.0012
GOTERM_BP_ALL	compound eye development	24	11.9	4.1e-05	0.0014
GOTERM_BP_ALL	nucleobase-containing compound biosynthetic process	51	25.2	4.4e-05	0.0015
GOTERM_BP_ALL	stem cell differentiation	10	5	5.1e-05	0.0017
GOTERM_BP_ALL	pattern specification process	28	13.9	5.1e-05	0.0016
GOTERM_BP_ALL	single-organism behavior	24	11.9	5.2e-05	0.0017
GOTERM_BP_ALL	cell fate determination	13	6.4	5.3e-05	0.0017
GOTERM_CC_ALL	plasma membrane region	14	6.9	5.7e-05	0.0071
GOTERM_BP_ALL	multi-organism process	51	25.2	6e-05	0.0018
GOTERM_CC_ALL	cell periphery	43	21.3	6.1e-05	0.0051
GOTERM_BP_ALL	sensory organ development	28	13.9	6.6e-05	0.002
GOTERM_BP_ALL	locomotion	32	15.8	7e-05	0.0021
GOTERM_BP_ALL	central nervous system development	19	9.4	7.9e-05	0.0023
GOTERM_MF_ALL	transcription factor activity, RNA polymerase II core promoter proximal region sequence-specific binding	10	5	8.6e-05	0.0074
GOTERM_BP_ALL	cellular component morphogenesis	42	20.8	8.9e-05	0.0026
GOTERM_BP_ALL	cell morphogenesis involved in neuron differentiation	27	13.4	9.2e-05	0.0026
GOTERM_BP_ALL	cell morphogenesis involved in differentiation	29	14.4	9.2e-05	0.0026
GOTERM_BP_ALL	negative regulation of RNA metabolic process	20	9.9	9.4e-05	0.0026
GOTERM_CC_ALL	postsynapse	8	4	9.6e-05	0.006
GOTERM_BP_ALL	neuron differentiation	40	19.8	0.00011	0.003
GOTERM_BP_ALL	brain development	13	6.4	0.00011	0.003
GOTERM_BP_ALL	cell differentiation	79	39.1	0.00011	0.003
GOTERM_BP_ALL	muscle structure development	18	8.9	0.00014	0.0037
GOTERM_BP_ALL	regulation of biological process	108	53.5	0.00014	0.0037
GOTERM_BP_ALL	aromatic compound biosynthetic process	51	25.2	0.00015	0.0038
GOTERM_BP_ALL	organic cyclic compound biosynthetic process	52	25.7	0.00015	0.0039
GOTERM_BP_ALL	regulation of glucose metabolic process	14	6.9	0.00016	0.0041
GOTERM_BP_ALL	negative regulation of RNA biosynthetic process	19	9.4	0.00016	0.0041
GOTERM_BP_ALL	negative regulation of transcription, DNA-templated	19	9.4	0.00016	0.0041
GOTERM_BP_ALL	negative regulation of nucleic acid-templated transcription	19	9.4	0.00016	0.0041
GOTERM_BP_ALL	regulation of cellular metabolic process	62	30.7	0.00017	0.0041
GOTERM_BP_ALL	heterocycle biosynthetic process	51	25.2	0.00017	0.0042
GOTERM_BP_ALL	regulation of cellular carbohydrate metabolic process	14	6.9	0.00019	0.0046
GOTERM_BP_ALL	developmental process involved in reproduction	38	18.8	0.00021	0.0049
GOTERM_CC_ALL	plasma membrane	38	18.8	0.00021	0.01
GOTERM_BP_ALL	response to organic cyclic compound	12	5.9	0.00022	0.0051
GOTERM_BP_ALL	negative regulation of nucleobase-containing compound metabolic process	20	9.9	0.00022	0.0051
GOTERM_BP_ALL	cellular developmental process	81	40.1	0.00022	0.0051
GOTERM_MF_ALL	transcriptional repressor activity, RNA polymerase II core promoter proximal region sequence-specific binding	6	3	0.00024	0.017
GOTERM_BP_ALL	cognition	14	6.9	0.00027	0.0061
GOTERM_BP_ALL	learning or memory	14	6.9	0.00027	0.0061
GOTERM_BP_ALL	regulation of carbohydrate metabolic process	14	6.9	0.00027	0.0061
GOTERM_BP_ALL	neuron projection morphogenesis	29	14.4	0.00027	0.0061
GOTERM_BP_ALL	neuron development	35	17.3	0.00028	0.0061
GOTERM_BP_ALL	anatomical structure formation involved in morphogenesis	29	14.4	0.0003	0.0065
GOTERM_BP_ALL	neuron projection development	30	14.9	0.00031	0.0067
GOTERM_MF_ALL	transcriptional repressor activity, RNA polymerase II transcription regulatory region sequence-specific binding	6	3	0.00032	0.019
GOTERM_BP_ALL	regulation of metabolic process	64	31.7	0.00037	0.008
GOTERM_BP_ALL	regulation of primary metabolic process	61	30.2	0.00037	0.0079
GOTERM_BP_ALL	periodic partitioning by pair rule gene	4	2	0.00039	0.0082
GOTERM_MF_ALL	mRNA 3'-UTR binding	6	3	0.00042	0.022
GOTERM_BP_ALL	response to alcohol	11	5.4	0.00043	0.0089
GOTERM_BP_ALL	response to organic substance	23	11.4	0.00043	0.0089
GOTERM_BP_ALL	imaginal disc-derived wing vein morphogenesis	8	4	0.00044	0.009
GOTERM_BP_ALL	gamete generation	38	18.8	0.00045	0.009
GOTERM_BP_ALL	negative regulation of nitrogen compound metabolic process	22	10.9	0.00052	0.01
GOTERM_BP_ALL	negative regulation of macromolecule biosynthetic process	21	10.4	0.00053	0.01
GOTERM_BP_ALL	negative regulation of cellular macromolecule biosynthetic process	21	10.4	0.00053	0.01
GOTERM_BP_ALL	oogenesis	32	15.8	0.00054	0.011
GOTERM_BP_ALL	negative regulation of macromolecule metabolic process	28	13.9	0.00057	0.011
GOTERM_BP_ALL	cellular response to lipid	7	3.5	0.00057	0.011
GOTERM_BP_ALL	sex differentiation	9	4.5	0.00061	0.012
GOTERM_CC_ALL	postsynaptic membrane	6	3	0.00062	0.026
GOTERM_CC_ALL	synaptic membrane	7	3.5	0.00063	0.022
GOTERM_BP_ALL	female gamete generation	32	15.8	0.00065	0.012
GOTERM_BP_ALL	regulation of macromolecule metabolic process	59	29.2	0.00068	0.013
GOTERM_BP_ALL	single-organism process	153	75.7	0.00074	0.014
GOTERM_BP_ALL	negative regulation of cellular biosynthetic process	21	10.4	0.00075	0.014
GOTERM_BP_ALL	negative regulation of biosynthetic process	21	10.4	0.00075	0.014
GOTERM_CC_ALL	integral component of plasma membrane	17	8.4	0.00075	0.023
GOTERM_BP_ALL	sensory organ morphogenesis	19	9.4	0.00078	0.014
GOTERM_BP_ALL	eye morphogenesis	19	9.4	0.00078	0.014
GOTERM_BP_ALL	cell projection morphogenesis	30	14.9	0.00079	0.014
GOTERM_BP_ALL	genital disc development	7	3.5	0.00081	0.014
GOTERM_BP_ALL	negative regulation of metabolic process	28	13.9	0.0009	0.016
GOTERM_BP_ALL	nervous system development	61	30.2	0.0009	0.016
GOTERM_BP_ALL	single organism reproductive process	41	20.3	0.00093	0.016
GOTERM_BP_ALL	compound eye morphogenesis	18	8.9	0.001	0.018
GOTERM_BP_ALL	cellular response to organic cyclic compound	8	4	0.001	0.018
GOTERM_BP_ALL	taxis	19	9.4	0.0011	0.018
GOTERM_BP_ALL	cellular process involved in reproduction in multicellular organism	35	17.3	0.0011	0.019
GOTERM_BP_ALL	cell part morphogenesis	30	14.9	0.0012	0.019
GOTERM_BP_ALL	regulation of transcription from RNA polymerase II promoter	26	12.9	0.0012	0.021
GOTERM_BP_ALL	cell morphogenesis	35	17.3	0.0013	0.021
GOTERM_CC_ALL	intrinsic component of plasma membrane	17	8.4	0.0013	0.037
GOTERM_BP_ALL	axon development	19	9.4	0.0014	0.022
GOTERM_BP_ALL	dendrite development	15	7.4	0.0014	0.023
GOTERM_BP_ALL	regulation of cellular process	98	48.5	0.0016	0.025
GOTERM_CC_ALL	nucleus	74	36.6	0.0016	0.038
GOTERM_BP_ALL	movement of cell or subcellular component	29	14.4	0.0016	0.025
GOTERM_BP_ALL	cell projection organization	33	16.3	0.0016	0.025
GOTERM_BP_ALL	germ cell development	33	16.3	0.0016	0.026
GOTERM_BP_ALL	embryo development	25	12.4	0.0017	0.026
GOTERM_BP_ALL	system process	36	17.8	0.002	0.031
GOTERM_BP_ALL	developmental maturation	15	7.4	0.002	0.031
GOTERM_BP_ALL	response to oxygen-containing compound	15	7.4	0.0021	0.032
GOTERM_BP_ALL	dendrite morphogenesis	14	6.9	0.0022	0.033
GOTERM_BP_ALL	cardiovascular system development	9	4.5	0.0022	0.033
GOTERM_BP_ALL	circulatory system development	9	4.5	0.0022	0.033
GOTERM_BP_ALL	axonogenesis	18	8.9	0.0022	0.033
GOTERM_BP_ALL	muscle organ development	11	5.4	0.0024	0.035
GOTERM_BP_ALL	cellular carbohydrate metabolic process	14	6.9	0.0024	0.036
GOTERM_MF_ALL	transcription regulatory region sequence-specific DNA binding	10	5	0.0028	0.1
GOTERM_BP_ALL	negative regulation of transcription from RNA polymerase II promoter	11	5.4	0.003	0.043
GOTERM_MF_ALL	metal ion binding	49	24.3	0.0031	0.11
GOTERM_BP_ALL	digestive tract development	9	4.5	0.0032	0.046
GOTERM_BP_ALL	digestive system development	9	4.5	0.0032	0.046
GOTERM_BP_ALL	transcription from RNA polymerase II promoter	24	11.9	0.0032	0.045
GOTERM_BP_ALL	RNA metabolic process	60	29.7	0.0032	0.045
GOTERM_BP_ALL	respiratory system development	15	7.4	0.0032	0.045
GOTERM_BP_ALL	germ-line stem cell division	6	3	0.0033	0.046
GOTERM_BP_ALL	periodic partitioning	6	3	0.0033	0.046
GOTERM_BP_ALL	regulation of developmental process	30	14.9	0.0034	0.047
GOTERM_BP_ALL	germ-line stem cell population maintenance	8	4	0.0036	0.049
GOTERM_MF_ALL	signal transducer activity	16	7.9	0.0012	0.056
GOTERM_CC_ALL	plasma membrane protein complex	9	4.5	0.0033	0.068
GOTERM_CC_ALL	apical plasma membrane	7	3.5	0.0033	0.073
GOTERM_MF_ALL	signaling receptor activity	12	5.9	0.0023	0.093
GOTERM_MF_ALL	nucleic acid binding	55	27.2	0.0033	0.097
GOTERM_MF_ALL	cation binding	49	24.3	0.0032	0.1
GOTERM_MF_ALL	heme binding	6	3	0.0038	0.1
GOTERM_BP_ALL	multi-organism behavior	7	3.5	0.0038	0.051
GOTERM_BP_ALL	stem cell population maintenance	9	4.5	0.0038	0.051
GOTERM_BP_ALL	maintenance of cell number	9	4.5	0.0038	0.051
GOTERM_BP_ALL	hormone-mediated signaling pathway	6	3	0.0039	0.052
GOTERM_BP_ALL	positive regulation of nitrogen compound metabolic process	21	10.4	0.0041	0.054
GOTERM_MF_ALL	RNA polymerase II regulatory region sequence-specific DNA binding	8	4	0.0042	0.11
GOTERM_BP_ALL	response to lipid	7	3.5	0.0042	0.056
GOTERM_MF_ALL	tetrapyrrole binding	6	3	0.0043	0.1
GOTERM_BP_ALL	mushroom body development	8	4	0.0044	0.057
GOTERM_BP_ALL	cell adhesion	13	6.4	0.0044	0.058
GOTERM_CC_ALL	apical part of cell	10	5	0.0045	0.083
GOTERM_BP_ALL	mating	9	4.5	0.0045	0.058
GOTERM_BP_ALL	axon guidance	15	7.4	0.0046	0.059
GOTERM_BP_ALL	biological adhesion	13	6.4	0.0049	0.063
GOTERM_MF_ALL	heterocyclic compound binding	76	37.6	0.005	0.11
GOTERM_MF_ALL	binding	127	62.9	0.0051	0.11
GOTERM_BP_ALL	positive regulation of nucleobase-containing compound metabolic process	19	9.4	0.0052	0.065
GOTERM_BP_ALL	open tracheal system development	14	6.9	0.0052	0.065
GOTERM_BP_ALL	response to endogenous stimulus	13	6.4	0.0052	0.065
GOTERM_BP_ALL	cardiac cell fate commitment	4	2	0.0055	0.068
GOTERM_BP_ALL	cardioblast differentiation	4	2	0.0055	0.068
GOTERM_MF_ALL	RNA polymerase II regulatory region DNA binding	8	4	0.0056	0.11
GOTERM_BP_ALL	positive regulation of transcription from RNA polymerase II promoter	14	6.9	0.0057	0.071
GOTERM_BP_ALL	positive regulation of RNA metabolic process	18	8.9	0.0058	0.071
GOTERM_MF_ALL	organic cyclic compound binding	76	37.6	0.0059	0.11
GOTERM_MF_ALL	sequence-specific double-stranded DNA binding	10	5	0.0059	0.11
GOTERM_BP_ALL	positive regulation of macromolecule biosynthetic process	19	9.4	0.006	0.073
GOTERM_BP_ALL	negative regulation of cellular metabolic process	23	11.4	0.0061	0.073
GOTERM_MF_ALL	ion binding	49	24.3	0.0062	0.11
GOTERM_BP_ALL	regulation of multicellular organismal process	29	14.4	0.0064	0.076
GOTERM_BP_ALL	muscle cell differentiation	9	4.5	0.0066	0.078
GOTERM_BP_ALL	neuron projection guidance	15	7.4	0.0067	0.079
GOTERM_BP_ALL	anterior/posterior pattern specification	11	5.4	0.007	0.082
GOTERM_BP_ALL	chemosensory behavior	9	4.5	0.0071	0.083
GOTERM_BP_ALL	stem cell development	4	2	0.0071	0.083
GOTERM_BP_ALL	neuroblast development	4	2	0.0071	0.083
GOTERM_BP_ALL	blastoderm segmentation	12	5.9	0.0072	0.083
GOTERM_BP_ALL	growth	22	10.9	0.0072	0.082
GOTERM_BP_ALL	response to abiotic stimulus	19	9.4	0.0072	0.082
GOTERM_BP_ALL	embryonic pattern specification	13	6.4	0.0075	0.085
GOTERM_BP_ALL	reproductive system development	7	3.5	0.0079	0.088
GOTERM_BP_ALL	reproductive structure development	7	3.5	0.0079	0.088
GOTERM_BP_ALL	positive regulation of cellular biosynthetic process	20	9.9	0.0079	0.088
GOTERM_BP_ALL	positive regulation of biosynthetic process	20	9.9	0.0079	0.088
GOTERM_BP_ALL	heart development	8	4	0.008	0.089
GOTERM_BP_ALL	cellular response to hormone stimulus	8	4	0.008	0.089
GOTERM_BP_ALL	positive regulation of gene expression	19	9.4	0.0083	0.092
GOTERM_BP_ALL	response to ethanol	7	3.5	0.0086	0.095
GOTERM_BP_ALL	mating behavior	8	4	0.0087	0.095
GOTERM_BP_ALL	response to hormone	8	4	0.0087	0.095
GOTERM_BP_ALL	memory	9	4.5	0.0088	0.095
GOTERM_MF_ALL	transcription regulatory region DNA binding	11	5.4	0.0094	0.16
GOTERM_BP_ALL	chemotaxis	15	7.4	0.0094	0.1
GOTERM_BP_ALL	positive regulation of nucleic acid-templated transcription	17	8.4	0.0096	0.1
GOTERM_BP_ALL	positive regulation of transcription, DNA-templated	17	8.4	0.0096	0.1
GOTERM_BP_ALL	positive regulation of RNA biosynthetic process	17	8.4	0.0096	0.1
GOTERM_MF_ALL	structural constituent of muscle	4	2	0.0098	0.16
GOTERM_MF_ALL	steroid hormone receptor activity	4	2	0.0098	0.16
GOTERM_BP_ALL	response to steroid hormone	5	2.5	0.01	0.11
GOTERM_BP_ALL	heart process	5	2.5	0.01	0.11
GOTERM_BP_ALL	cellular response to steroid hormone stimulus	5	2.5	0.01	0.11
GOTERM_BP_ALL	steroid hormone mediated signaling pathway	5	2.5	0.01	0.11
GOTERM_MF_ALL	regulatory region nucleic acid binding	11	5.4	0.01	0.15
GOTERM_MF_ALL	regulatory region DNA binding	11	5.4	0.01	0.15
GOTERM_MF_ALL	molecular transducer activity	13	6.4	0.01	0.15
GOTERM_MF_ALL	receptor activity	13	6.4	0.01	0.15
GOTERM_BP_ALL	embryonic morphogenesis	13	6.4	0.01	0.11
GOTERM_BP_ALL	negative regulation of biological process	44	21.8	0.011	0.11
GOTERM_BP_ALL	stem cell division	8	4	0.011	0.11
GOTERM_BP_ALL	leg disc development	8	4	0.011	0.11
GOTERM_BP_ALL	cellular response to ketone	4	2	0.011	0.12
GOTERM_BP_ALL	cellular response to ecdysone	4	2	0.011	0.12
GOTERM_BP_ALL	cellular response to sterol	4	2	0.011	0.12
GOTERM_BP_ALL	long-term memory	7	3.5	0.011	0.12
GOTERM_BP_ALL	cellular response to chemical stimulus	16	7.9	0.012	0.12
GOTERM_BP_ALL	inter-male aggressive behavior	6	3	0.012	0.12
GOTERM_CC_ALL	ion channel complex	6	3	0.012	0.19
GOTERM_MF_ALL	transition metal ion binding	24	11.9	0.012	0.17
GOTERM_MF_ALL	RNA polymerase II transcription factor activity, ligand-activated sequence-specific DNA binding	4	2	0.012	0.17
GOTERM_MF_ALL	transcription factor activity, direct ligand regulated sequence-specific DNA binding	4	2	0.012	0.17
GOTERM_BP_ALL	circadian rhythm	9	4.5	0.012	0.12
GOTERM_BP_ALL	cellular response to oxygen-containing compound	8	4	0.013	0.13
GOTERM_BP_ALL	developmental pigmentation	8	4	0.013	0.13
GOTERM_BP_ALL	hindgut morphogenesis	6	3	0.013	0.13
GOTERM_BP_ALL	aggressive behavior	6	3	0.013	0.13
GOTERM_BP_ALL	hindgut development	6	3	0.013	0.13
GOTERM_BP_ALL	developmental growth	18	8.9	0.013	0.13
GOTERM_BP_ALL	imaginal disc pattern formation	8	4	0.014	0.13
GOTERM_BP_ALL	segmentation	13	6.4	0.014	0.13
GOTERM_BP_ALL	columnar/cuboidal epithelial cell development	16	7.9	0.014	0.14
GOTERM_BP_ALL	ovarian follicle cell development	16	7.9	0.014	0.14
GOTERM_BP_ALL	motor neuron axon guidance	6	3	0.014	0.14
GOTERM_BP_ALL	epithelial cell development	17	8.4	0.014	0.14
GOTERM_BP_ALL	adult behavior	10	5	0.014	0.14
GOTERM_BP_ALL	reproductive behavior	8	4	0.015	0.14
GOTERM_BP_ALL	olfactory behavior	8	4	0.015	0.14
GOTERM_MF_ALL	neurotransmitter receptor activity	4	2	0.015	0.19
GOTERM_BP_ALL	neuroblast differentiation	5	2.5	0.015	0.14
GOTERM_BP_ALL	cell-cell adhesion	8	4	0.016	0.15
GOTERM_BP_ALL	columnar/cuboidal epithelial cell differentiation	16	7.9	0.016	0.15
GOTERM_BP_ALL	rhythmic process	9	4.5	0.016	0.15
GOTERM_BP_ALL	R7 cell differentiation	6	3	0.016	0.15
GOTERM_BP_ALL	photoreceptor cell differentiation	12	5.9	0.016	0.15
GOTERM_BP_ALL	cell-cell signaling	25	12.4	0.016	0.15
GOTERM_BP_ALL	cellular response to alcohol	4	2	0.016	0.15
GOTERM_BP_ALL	cardiocyte differentiation	4	2	0.016	0.15
GOTERM_BP_ALL	response to external stimulus	32	15.8	0.017	0.15
GOTERM_BP_ALL	response to stimulus	78	38.6	0.017	0.15
GOTERM_BP_ALL	circulatory system process	5	2.5	0.017	0.15
GOTERM_BP_ALL	eye-antennal disc development	6	3	0.017	0.15
GOTERM_BP_ALL	cellular nitrogen compound biosynthetic process	56	27.7	0.018	0.16
GOTERM_MF_ALL	double-stranded DNA binding	10	5	0.019	0.23
GOTERM_BP_ALL	carbohydrate metabolic process	18	8.9	0.019	0.17
GOTERM_MF_ALL	transcriptional activator activity, RNA polymerase II transcription regulatory region sequence-specific binding	6	3	0.019	0.23
GOTERM_BP_ALL	digestive tract morphogenesis	6	3	0.021	0.18
GOTERM_BP_ALL	cellular response to organic substance	13	6.4	0.021	0.18
GOTERM_BP_ALL	pigmentation	8	4	0.021	0.18
GOTERM_MF_ALL	transcription factor binding	9	4.5	0.022	0.25
GOTERM_BP_ALL	localization of cell	15	7.4	0.022	0.19
GOTERM_BP_ALL	dorsal/ventral pattern formation	9	4.5	0.022	0.19
GOTERM_BP_ALL	cardioblast cell fate commitment	3	1.5	0.022	0.19
GOTERM_BP_ALL	cellular response to endogenous stimulus	10	5	0.023	0.19
GOTERM_BP_ALL	cell maturation	11	5.4	0.023	0.19
GOTERM_BP_ALL	compound eye retinal cell programmed cell death	4	2	0.023	0.19
GOTERM_BP_ALL	imaginal disc-derived genitalia development	4	2	0.023	0.19
GOTERM_MF_ALL	transcription factor activity, RNA polymerase II distal enhancer sequence-specific binding	5	2.5	0.023	0.26
GOTERM_BP_ALL	regulation of cell differentiation	16	7.9	0.023	0.19
GOTERM_BP_ALL	molting cycle process	5	2.5	0.024	0.19
GOTERM_MF_ALL	mRNA binding	11	5.4	0.024	0.25
GOTERM_BP_ALL	epithelial cell differentiation	18	8.9	0.024	0.19
GOTERM_BP_ALL	cuticle development	8	4	0.026	0.21
GOTERM_BP_ALL	positive regulation of multicellular organismal process	12	5.9	0.026	0.21
GOTERM_BP_ALL	antennal development	4	2	0.026	0.21
GOTERM_BP_ALL	branch fusion, open tracheal system	4	2	0.026	0.21
GOTERM_BP_ALL	tube fusion	4	2	0.026	0.21
GOTERM_BP_ALL	cell migration	14	6.9	0.027	0.21
GOTERM_CC_ALL	cell junction	11	5.4	0.027	0.37
GOTERM_MF_ALL	zinc ion binding	20	9.9	0.027	0.28
GOTERM_CC_ALL	transmembrane transporter complex	6	3	0.028	0.36
GOTERM_BP_ALL	neurogenesis	48	23.8	0.028	0.22
GOTERM_BP_ALL	protein oligomerization	5	2.5	0.029	0.23
GOTERM_BP_ALL	regulation of development, heterochronic	3	1.5	0.029	0.23
GOTERM_BP_ALL	compound eye photoreceptor cell differentiation	10	5	0.03	0.23
GOTERM_BP_ALL	muscle tissue development	4	2	0.03	0.23
GOTERM_BP_ALL	R7 cell development	4	2	0.03	0.23
GOTERM_BP_ALL	establishment of ommatidial planar polarity	6	3	0.031	0.24
GOTERM_BP_ALL	Malpighian tubule morphogenesis	5	2.5	0.032	0.24
GOTERM_BP_ALL	renal tubule morphogenesis	5	2.5	0.032	0.24
GOTERM_BP_ALL	signaling	56	27.7	0.032	0.24
GOTERM_BP_ALL	negative regulation of cellular process	38	18.8	0.033	0.25
GOTERM_BP_ALL	molting cycle, chitin-based cuticle	6	3	0.033	0.25
GOTERM_CC_ALL	dystrophin-associated glycoprotein complex	3	1.5	0.034	0.4
GOTERM_CC_ALL	glycoprotein complex	3	1.5	0.034	0.4
GOTERM_BP_ALL	axon choice point recognition	4	2	0.034	0.26
GOTERM_BP_ALL	genitalia development	4	2	0.034	0.26
GOTERM_BP_ALL	retinal cell programmed cell death	4	2	0.034	0.26
GOTERM_BP_ALL	imaginal disc-derived wing vein specification	5	2.5	0.035	0.26
GOTERM_BP_ALL	actin cytoskeleton organization	13	6.4	0.035	0.26
GOTERM_BP_ALL	locomotory behavior	11	5.4	0.036	0.26
GOTERM_BP_ALL	nucleic acid metabolic process	60	29.7	0.036	0.26
GOTERM_CC_ALL	transporter complex	6	3	0.037	0.41
GOTERM_BP_ALL	establishment or maintenance of cell polarity	12	5.9	0.037	0.27
GOTERM_BP_ALL	striated muscle cell differentiation	7	3.5	0.038	0.27
GOTERM_BP_ALL	organ formation	5	2.5	0.038	0.27
GOTERM_BP_ALL	embryonic hindgut morphogenesis	5	2.5	0.038	0.27
GOTERM_BP_ALL	molting cycle	6	3	0.038	0.27
GOTERM_BP_ALL	wing disc pattern formation	6	3	0.038	0.27
GOTERM_BP_ALL	chitin-based cuticle sclerotization	4	2	0.039	0.28
GOTERM_BP_ALL	negative regulation of multi-organism process	4	2	0.039	0.28
GOTERM_MF_ALL	poly(A) RNA binding	13	6.4	0.039	0.37
GOTERM_BP_ALL	response to nitrogen compound	8	4	0.039	0.28
GOTERM_BP_ALL	cell motility	14	6.9	0.04	0.28
GOTERM_BP_ALL	gene expression	64	31.7	0.04	0.28
GOTERM_BP_ALL	synaptic signaling	13	6.4	0.04	0.28
GOTERM_BP_ALL	chemical synaptic transmission	13	6.4	0.04	0.28
GOTERM_BP_ALL	anterograde trans-synaptic signaling	13	6.4	0.04	0.28
GOTERM_BP_ALL	trans-synaptic signaling	13	6.4	0.04	0.28
GOTERM_BP_ALL	response to organonitrogen compound	7	3.5	0.04	0.28
GOTERM_CC_ALL	postsynapse of neuromuscular junction	3	1.5	0.041	0.43
GOTERM_BP_ALL	spermatogenesis	11	5.4	0.042	0.29
GOTERM_BP_ALL	eye photoreceptor cell differentiation	10	5	0.042	0.29
GOTERM_BP_ALL	male gamete generation	11	5.4	0.043	0.3
GOTERM_BP_ALL	cell fate specification	6	3	0.043	0.3
GOTERM_BP_ALL	regulation of cell fate specification	4	2	0.044	0.3
GOTERM_BP_ALL	glial cell development	4	2	0.044	0.3
GOTERM_BP_ALL	response to alkaloid	4	2	0.044	0.3
GOTERM_BP_ALL	photoreceptor cell development	8	4	0.044	0.29
GOTERM_BP_ALL	regulation of multicellular organismal development	20	9.9	0.044	0.3
GOTERM_BP_ALL	imaginal disc-derived wing margin morphogenesis	5	2.5	0.045	0.3
GOTERM_BP_ALL	behavioral response to ethanol	5	2.5	0.045	0.3
GOTERM_BP_ALL	response to nutrient	3	1.5	0.045	0.3
GOTERM_MF_ALL	protein domain specific binding	6	3	0.045	0.41
GOTERM_MF_ALL	transmembrane signaling receptor activity	8	4	0.047	0.41
GOTERM_BP_ALL	compound eye photoreceptor development	7	3.5	0.047	0.31
GOTERM_BP_ALL	establishment of planar polarity	7	3.5	0.047	0.31
GOTERM_BP_ALL	establishment of tissue polarity	7	3.5	0.047	0.31
GOTERM_MF_ALL	transmitter-gated ion channel activity	3	1.5	0.047	0.4
GOTERM_MF_ALL	channel regulator activity	3	1.5	0.047	0.4
GOTERM_MF_ALL	transmitter-gated channel activity	3	1.5	0.047	0.4
GOTERM_BP_ALL	actin filament-based process	13	6.4	0.048	0.32
GOTERM_BP_ALL	stem cell fate commitment	4	2	0.049	0.32
GOTERM_BP_ALL	muscle system process	4	2	0.049	0.32
GOTERM_BP_ALL	tube formation	4	2	0.049	0.32
GOTERM_BP_ALL	single organism signaling	54	26.7	0.051	0.33
GOTERM_BP_ALL	programmed cell death involved in cell development	8	4	0.053	0.34
GOTERM_BP_ALL	positive regulation of biological process	42	20.8	0.053	0.34
GOTERM_CC_ALL	receptor complex	4	2	0.053	0.49
GOTERM_BP_ALL	cell-cell signaling involved in cell fate commitment	10	5	0.053	0.34
GOTERM_BP_ALL	lateral inhibition	10	5	0.053	0.34
GOTERM_BP_ALL	pupal development	3	1.5	0.053	0.34
GOTERM_MF_ALL	protein dimerization activity	13	6.4	0.054	0.44
GOTERM_BP_ALL	cuticle pigmentation	4	2	0.054	0.34
GOTERM_BP_ALL	neurological system process	28	13.9	0.054	0.34
GOTERM_BP_ALL	axis specification	10	5	0.055	0.34
GOTERM_MF_ALL	excitatory extracellular ligand-gated ion channel activity	3	1.5	0.056	0.45
GOTERM_BP_ALL	regulation of anatomical structure size	11	5.4	0.057	0.36
GOTERM_BP_ALL	response to temperature stimulus	7	3.5	0.058	0.36
GOTERM_BP_ALL	synaptic target recognition	4	2	0.059	0.36
GOTERM_BP_ALL	regulation of biological quality	38	18.8	0.06	0.37
GOTERM_BP_ALL	positive regulation of cellular process	37	18.3	0.061	0.37
GOTERM_BP_ALL	regulation of tube architecture, open tracheal system	6	3	0.063	0.38
GOTERM_BP_ALL	head segmentation	3	1.5	0.063	0.38
GOTERM_BP_ALL	cytoskeletal anchoring at plasma membrane	3	1.5	0.063	0.38
GOTERM_BP_ALL	gland development	10	5	0.063	0.38
GOTERM_BP_ALL	glial cell differentiation	4	2	0.065	0.38
GOTERM_BP_ALL	regulation of cell fate commitment	4	2	0.065	0.38
GOTERM_BP_ALL	regulation of hemocyte proliferation	4	2	0.065	0.38
GOTERM_MF_ALL	transmembrane receptor protein tyrosine kinase activity	3	1.5	0.066	0.49
GOTERM_BP_ALL	circadian behavior	6	3	0.066	0.39
GOTERM_BP_ALL	eye photoreceptor cell development	7	3.5	0.067	0.39
GOTERM_BP_ALL	cardiac cell fate determination	2	1	0.068	0.4
GOTERM_BP_ALL	cardioblast cell fate determination	2	1	0.068	0.4
GOTERM_BP_ALL	response to decreased oxygen levels	5	2.5	0.069	0.4
GOTERM_BP_ALL	rhythmic behavior	6	3	0.07	0.4
GOTERM_MF_ALL	kainate selective glutamate receptor activity	2	1	0.07	0.51
GOTERM_BP_ALL	positive regulation of macromolecule metabolic process	22	10.9	0.07	0.4
GOTERM_MF_ALL	transmembrane receptor activity	8	4	0.071	0.5
GOTERM_MF_ALL	ion channel activity	7	3.5	0.071	0.5
GOTERM_BP_ALL	larval behavior	4	2	0.071	0.41
GOTERM_BP_ALL	response to ecdysone	4	2	0.071	0.41
GOTERM_BP_ALL	response to sterol	4	2	0.071	0.41
GOTERM_BP_ALL	female sex differentiation	3	1.5	0.073	0.41
GOTERM_BP_ALL	leg disc pattern formation	3	1.5	0.073	0.41
GOTERM_BP_ALL	female germ-line stem cell asymmetric division	3	1.5	0.073	0.41
GOTERM_BP_ALL	leg disc proximal/distal pattern formation	3	1.5	0.073	0.41
GOTERM_BP_ALL	neuron recognition	6	3	0.074	0.41
GOTERM_BP_ALL	photoreceptor cell fate commitment	5	2.5	0.074	0.41
GOTERM_BP_ALL	epithelial cell migration	9	4.5	0.075	0.42
GOTERM_BP_ALL	morphogenesis of a polarized epithelium	7	3.5	0.077	0.42
GOTERM_BP_ALL	maintenance of protein location in cell	4	2	0.077	0.43
GOTERM_BP_ALL	learning	6	3	0.077	0.43
GOTERM_BP_ALL	cell recognition	6	3	0.077	0.43
GOTERM_BP_ALL	epithelium migration	9	4.5	0.078	0.43
GOTERM_MF_ALL	substrate-specific channel activity	7	3.5	0.078	0.52
GOTERM_BP_ALL	positive regulation of metabolic process	23	11.4	0.079	0.43
GOTERM_BP_ALL	positive regulation of cellular metabolic process	22	10.9	0.079	0.43
GOTERM_BP_ALL	maintenance of location	6	3	0.081	0.44
GOTERM_BP_ALL	developmental growth involved in morphogenesis	6	3	0.081	0.44
GOTERM_BP_ALL	germline stem cell asymmetric division	3	1.5	0.083	0.44
GOTERM_BP_ALL	regulation of circadian rhythm	5	2.5	0.083	0.44
GOTERM_BP_ALL	renal tubule development	5	2.5	0.083	0.44
GOTERM_BP_ALL	Malpighian tubule development	5	2.5	0.083	0.44
GOTERM_BP_ALL	response to ketone	4	2	0.084	0.45
GOTERM_BP_ALL	germ cell migration	4	2	0.084	0.45
GOTERM_BP_ALL	positive regulation of developmental process	10	5	0.085	0.45
GOTERM_BP_ALL	regulation of mRNA metabolic process	6	3	0.086	0.45
GOTERM_CC_ALL	plasma membrane receptor complex	3	1.5	0.086	0.66
GOTERM_BP_ALL	tissue migration	9	4.5	0.086	0.45
GOTERM_MF_ALL	transmembrane receptor protein kinase activity	3	1.5	0.087	0.56
GOTERM_BP_ALL	ventral cord development	5	2.5	0.089	0.46
GOTERM_BP_ALL	eggshell formation	6	3	0.09	0.46
GOTERM_BP_ALL	cellular macromolecule biosynthetic process	53	26.2	0.09	0.46
GOTERM_BP_ALL	head involution	4	2	0.091	0.46
GOTERM_BP_ALL	oocyte axis specification	7	3.5	0.091	0.46
GOTERM_BP_ALL	germ-band shortening	3	1.5	0.093	0.47
GOTERM_BP_ALL	circadian sleep/wake cycle, sleep	3	1.5	0.093	0.47
GOTERM_BP_ALL	neuron fate commitment	5	2.5	0.094	0.47
GOTERM_BP_ALL	response to oxygen levels	5	2.5	0.094	0.47
GOTERM_BP_ALL	cell division	13	6.4	0.094	0.47
GOTERM_BP_ALL	macromolecule biosynthetic process	53	26.2	0.095	0.48
GOTERM_CC_ALL	sarcoglycan complex	2	1	0.096	0.68
GOTERM_BP_ALL	cell communication	55	27.2	0.096	0.48
GOTERM_CC_ALL	anchoring junction	6	3	0.097	0.67
GOTERM_CC_ALL	adherens junction	6	3	0.097	0.67
GOTERM_MF_ALL	extracellular ligand-gated ion channel activity	3	1.5	0.098	0.59
GOTERM_BP_ALL	cytoskeleton organization	21	10.4	0.099	0.49
GOTERM_BP_ALL	oocyte construction	7	3.5	0.099	0.49
GOTERM_BP_ALL	ameboidal-type cell migration	9	4.5	0.099	0.49
GOTERM_BP_ALL	renal system development	5	2.5	0.099	0.49
GOTERM_BP_ALL	courtship behavior	5	2.5	0.099	0.49
GOTERM_BP_ALL	urogenital system development	5	2.5	0.099	0.49
GOTERM_BP_ALL	asymmetric stem cell division	5	2.5	0.099	0.49
20 genes from your list not in the output
Category	Term	Count	%	P-Value	Benjamini
UP_KEYWORDS	Developmental protein	36	17.8	1.8e-08	2.6e-06
UP_KEYWORDS	DNA-binding	28	13.9	3.6e-08	2.6e-06
UP_KEYWORDS	Zinc	28	13.9	8.9e-05	0.0043
UP_KEYWORDS	Transcription regulation	23	11.4	0.00014	0.0051
UP_KEYWORDS	Transcription	24	11.9	0.00016	0.0045
UP_KEYWORDS	Alternative splicing	32	15.8	0.00016	0.0038
UP_KEYWORDS	Metal-binding	36	17.8	0.00026	0.0053
UP_KEYWORDS	Signal	38	18.8	0.00027	0.0049
UP_KEYWORDS	Homeobox	8	4	0.00028	0.0046
UP_KEYWORDS	Pair-rule protein	4	2	0.00034	0.0049
UP_KEYWORDS	Zinc-finger	21	10.4	0.00047	0.0061
UP_KEYWORDS	Differentiation	13	6.4	0.00069	0.0083
UP_KEYWORDS	Neurogenesis	8	4	0.0016	0.018
UP_KEYWORDS	Receptor	12	5.9	0.0045	0.046
UP_KEYWORDS	Disulfide bond	16	7.9	0.0047	0.045
UP_KEYWORDS	Postsynaptic cell membrane	4	2	0.0048	0.043
UP_KEYWORDS	Heme	5	2.5	0.0084	0.07
UP_KEYWORDS	Nucleus	36	17.8	0.01	0.08
UP_KEYWORDS	Ion channel	6	3	0.03	0.21
UP_KEYWORDS	Repressor	7	3.5	0.041	0.26
UP_KEYWORDS	Ligand-gated ion channel	3	1.5	0.058	0.34
UP_KEYWORDS	Synapse	4	2	0.087	0.45
UP_KEYWORDS	Glycoprotein	13	6.4	0.093	0.46
UP_KEYWORDS	Coiled coil	42	20.8	0.097	0.46
66 genes from your list are not in the output.
Category	Term	Count	%	P-Value	Benjamini
KEGG_PATHWAY	Dorso-ventral axis formation	3	1.5	0.031	0.7
KEGG_PATHWAY	Wnt signaling pathway	4	2	0.032	0.47
195 genes from your list are not in the output.

## Sheet: N2014
6 DAVID IDs
Functional Annotation Chart
Category	Term	Count	%	P-Value	Benjamini
GOTERM_CC_ALL	extracellular region	3	50	0.0073	0.17
GOTERM_MF_ALL	hydrolase activity, hydrolyzing O-glycosyl compounds	2	33.3	0.043	0.81
GOTERM_MF_ALL	hydrolase activity, acting on glycosyl bonds	2	33.3	0.051	0.63
GOTERM_MF_ALL	hydrolase activity	4	66.7	0.061	0.55
1 gene from your list are not in the output.
Category	Term	Count	%	P-Value	Benjamini
UP_KEYWORDS	Signal	5	83.3	0.0005	0.0084
UP_KEYWORDS	Hydrolase	4	66.7	0.012	0.096
UP_KEYWORDS	Glycosidase	2	33.3	0.034	0.18
UP_KEYWORDS	Secreted	2	33.3	0.059	0.23
Category	Term	Count	%	P-Value	Benjamini
KEGG_PATHWAY	Starch and sucrose metabolism	2	33.3	0.014	0.054
4 gene from your list are not in the output.

## Sheet: F2015
25 DAVID IDs
Functional Annotation Clustering
Annotation Cluster 1	Enrichment Score: 0.81	Count	P_Value	Benjamini
GOTERM_BP_ALL	epithelium development	7	0.061	1
GOTERM_BP_ALL	tissue development	7	0.078	1
GOTERM_BP_ALL	open tracheal system development	3	0.14	1
GOTERM_BP_ALL	respiratory system development	3	0.16	1
GOTERM_BP_ALL	regulation of biological quality	3	0.86	1
Annotation Cluster 2	Enrichment Score: 0.67	Count	P_Value	Benjamini
GOTERM_MF_ALL	monooxygenase activity	3	0.0036	0.37
GOTERM_MF_ALL	oxidoreductase activity, acting on paired donors, with incorporation or reduction of molecular oxygen	3	0.0077	0.39
GOTERM_MF_ALL	iron ion binding	3	0.0082	0.3
GOTERM_CC_ALL	endoplasmic reticulum membrane	3	0.083	1
GOTERM_CC_ALL	nuclear outer membrane-endoplasmic reticulum membrane network	3	0.087	0.95
GOTERM_BP_ALL	oxidation-reduction process	4	0.09	1
GOTERM_MF_ALL	oxidoreductase activity	4	0.093	0.96
GOTERM_CC_ALL	endoplasmic reticulum part	3	0.11	0.93
GOTERM_CC_ALL	endoplasmic reticulum	3	0.23	0.97
GOTERM_BP_ALL	single-organism metabolic process	6	0.37	1
GOTERM_CC_ALL	membrane part	7	0.47	1
GOTERM_MF_ALL	transition metal ion binding	3	0.47	1
GOTERM_CC_ALL	membrane	7	0.66	1
GOTERM_CC_ALL	integral component of membrane	5	0.68	1
GOTERM_CC_ALL	intrinsic component of membrane	5	0.7	1
GOTERM_CC_ALL	endomembrane system	3	0.74	1
GOTERM_MF_ALL	metal ion binding	4	0.75	1
GOTERM_MF_ALL	cation binding	4	0.75	1
GOTERM_MF_ALL	ion binding	4	0.77	1
GOTERM_CC_ALL	cytoplasmic part	6	0.84	1
GOTERM_CC_ALL	intracellular organelle part	6	0.89	1
GOTERM_CC_ALL	organelle part	6	0.9	1
Annotation Cluster 3	Enrichment Score: 0.39	Count	P_Value	Benjamini
GOTERM_BP_ALL	epithelium development	7	0.061	1
GOTERM_BP_ALL	tube development	6	0.065	1
GOTERM_BP_ALL	tissue development	7	0.078	1
GOTERM_BP_ALL	transcription, DNA-templated	6	0.1	1
GOTERM_BP_ALL	regulation of transcription, DNA-templated	6	0.11	1
GOTERM_BP_ALL	regulation of nucleic acid-templated transcription	6	0.11	1
GOTERM_BP_ALL	regulation of RNA biosynthetic process	6	0.11	1
GOTERM_BP_ALL	organic cyclic compound biosynthetic process	7	0.13	1
GOTERM_BP_ALL	nucleic acid-templated transcription	6	0.14	1
GOTERM_BP_ALL	RNA biosynthetic process	6	0.14	1
GOTERM_BP_ALL	regulation of RNA metabolic process	6	0.15	1
GOTERM_BP_ALL	animal organ development	7	0.15	1
GOTERM_BP_ALL	regulation of nucleobase-containing compound metabolic process	6	0.18	1
GOTERM_BP_ALL	regulation of cellular macromolecule biosynthetic process	6	0.19	1
GOTERM_BP_ALL	regulation of macromolecule biosynthetic process	6	0.19	1
GOTERM_BP_ALL	epithelial tube morphogenesis	4	0.2	1
GOTERM_BP_ALL	regulation of cellular biosynthetic process	6	0.22	1
GOTERM_BP_ALL	regulation of biosynthetic process	6	0.22	1
GOTERM_BP_ALL	anatomical structure formation involved in morphogenesis	4	0.22	1
GOTERM_BP_ALL	tube morphogenesis	4	0.23	1
GOTERM_BP_ALL	nucleobase-containing compound biosynthetic process	6	0.23	1
GOTERM_BP_ALL	regulation of gene expression	6	0.26	1
GOTERM_BP_ALL	aromatic compound biosynthetic process	6	0.26	1
GOTERM_BP_ALL	heterocycle biosynthetic process	6	0.27	1
GOTERM_BP_ALL	regulation of nitrogen compound metabolic process	6	0.27	1
GOTERM_BP_ALL	imaginal disc development	4	0.28	1
GOTERM_BP_ALL	morphogenesis of an epithelium	4	0.3	1
GOTERM_BP_ALL	tissue morphogenesis	4	0.31	1
GOTERM_BP_ALL	multicellular organism reproduction	5	0.31	1
GOTERM_MF_ALL	DNA binding	4	0.33	1
GOTERM_BP_ALL	regionalization	3	0.37	1
GOTERM_BP_ALL	multicellular organismal process	12	0.39	1
GOTERM_BP_ALL	metabolic process	15	0.4	1
GOTERM_BP_ALL	reproduction	5	0.4	1
GOTERM_BP_ALL	pattern specification process	3	0.41	1
GOTERM_BP_ALL	transcription from RNA polymerase II promoter	3	0.43	1
GOTERM_BP_ALL	embryo development	3	0.44	1
GOTERM_BP_ALL	gamete generation	4	0.45	1
GOTERM_BP_ALL	regulation of transcription from RNA polymerase II promoter	3	0.46	1
GOTERM_BP_ALL	organ morphogenesis	4	0.46	1
GOTERM_BP_ALL	nucleic acid metabolic process	7	0.48	1
GOTERM_BP_ALL	regulation of macromolecule metabolic process	6	0.48	1
GOTERM_BP_ALL	system development	8	0.49	1
GOTERM_BP_ALL	regulation of cellular metabolic process	6	0.5	1
GOTERM_BP_ALL	regulation of primary metabolic process	6	0.5	1
GOTERM_BP_ALL	multicellular organismal reproductive process	4	0.52	1
GOTERM_BP_ALL	sexual reproduction	4	0.52	1
GOTERM_BP_ALL	multi-organism reproductive process	4	0.52	1
GOTERM_BP_ALL	organic cyclic compound metabolic process	8	0.53	1
GOTERM_BP_ALL	single organism reproductive process	4	0.55	1
GOTERM_BP_ALL	cellular nitrogen compound biosynthetic process	6	0.55	1
GOTERM_BP_ALL	anatomical structure morphogenesis	6	0.56	1
GOTERM_BP_ALL	RNA metabolic process	6	0.56	1
GOTERM_BP_ALL	regulation of metabolic process	6	0.56	1
GOTERM_BP_ALL	cellular macromolecule biosynthetic process	6	0.59	1
GOTERM_BP_ALL	nitrogen compound metabolic process	9	0.59	1
GOTERM_BP_ALL	macromolecule biosynthetic process	6	0.59	1
GOTERM_BP_ALL	organic substance biosynthetic process	7	0.62	1
GOTERM_BP_ALL	cellular biosynthetic process	7	0.62	1
GOTERM_BP_ALL	reproductive process	4	0.62	1
GOTERM_BP_ALL	negative regulation of cellular process	4	0.63	1
GOTERM_BP_ALL	nucleobase-containing compound metabolic process	7	0.64	1
GOTERM_BP_ALL	biosynthetic process	7	0.65	1
GOTERM_BP_ALL	anatomical structure development	9	0.67	1
GOTERM_BP_ALL	single-multicellular organism process	9	0.67	1
GOTERM_BP_ALL	heterocycle metabolic process	7	0.68	1
GOTERM_BP_ALL	multi-organism process	4	0.68	1
GOTERM_BP_ALL	single-organism developmental process	9	0.68	1
GOTERM_BP_ALL	cellular nitrogen compound metabolic process	8	0.69	1
GOTERM_BP_ALL	developmental process	9	0.7	1
GOTERM_BP_ALL	cellular aromatic compound metabolic process	7	0.7	1
GOTERM_BP_ALL	negative regulation of biological process	4	0.71	1
GOTERM_BP_ALL	multicellular organism development	8	0.71	1
GOTERM_BP_ALL	cellular metabolic process	12	0.73	1
GOTERM_BP_ALL	positive regulation of biological process	4	0.74	1
GOTERM_BP_ALL	gene expression	6	0.75	1
GOTERM_BP_ALL	biological regulation	10	0.79	1
GOTERM_BP_ALL	regulation of biological process	9	0.81	1
GOTERM_BP_ALL	cellular developmental process	6	0.84	1
GOTERM_MF_ALL	nucleic acid binding	4	0.85	1
GOTERM_CC_ALL	intracellular membrane-bounded organelle	9	0.85	1
GOTERM_BP_ALL	regulation of cellular process	8	0.85	1
GOTERM_BP_ALL	positive regulation of cellular process	3	0.85	1
GOTERM_CC_ALL	membrane-bounded organelle	9	0.86	1
GOTERM_CC_ALL	nucleus	5	0.87	1
GOTERM_BP_ALL	organic substance metabolic process	11	0.9	1
GOTERM_BP_ALL	cell differentiation	5	0.91	1
GOTERM_BP_ALL	primary metabolic process	10	0.92	1
GOTERM_BP_ALL	macromolecule metabolic process	8	0.94	1
GOTERM_BP_ALL	localization	4	0.96	1
GOTERM_BP_ALL	cellular macromolecule metabolic process	7	0.96	1
Annotation Cluster 4	Enrichment Score: 0.17	Count	P_Value	Benjamini
GOTERM_BP_ALL	single-organism process	17	0.48	1
GOTERM_BP_ALL	single-organism cellular process	15	0.53	1
GOTERM_BP_ALL	cellular metabolic process	12	0.73	1
GOTERM_BP_ALL	biological regulation	10	0.79	1
GOTERM_BP_ALL	cellular process	16	0.98	1
Annotation Cluster 5	Enrichment Score: 0.1	Count	P_Value	Benjamini
GOTERM_BP_ALL	single-organism process	17	0.48	1
GOTERM_MF_ALL	heterocyclic compound binding	7	0.7	1
GOTERM_MF_ALL	organic cyclic compound binding	7	0.71	1
GOTERM_CC_ALL	intracellular organelle	11	0.78	1
GOTERM_CC_ALL	organelle	11	0.8	1
GOTERM_CC_ALL	intracellular part	13	0.84	1
GOTERM_MF_ALL	binding	12	0.84	1
GOTERM_CC_ALL	intracellular membrane-bounded organelle	9	0.85	1
GOTERM_CC_ALL	membrane-bounded organelle	9	0.86	1
GOTERM_CC_ALL	cytoplasm	8	0.87	1
GOTERM_CC_ALL	intracellular	13	0.89	1
GOTERM_CC_ALL	cell part	14	0.95	1
GOTERM_CC_ALL	cell	14	0.95	1
Annotation Cluster 6	Enrichment Score: 0.06	Count	P_Value	Benjamini
GOTERM_BP_ALL	anatomical structure morphogenesis	6	0.56	1
GOTERM_CC_ALL	intracellular organelle part	6	0.89	1
GOTERM_CC_ALL	organelle part	6	0.9	1
GOTERM_CC_ALL	protein complex	4	0.92	1
GOTERM_CC_ALL	intracellular non-membrane-bounded organelle	3	0.94	1
GOTERM_CC_ALL	non-membrane-bounded organelle	3	0.94	1
GOTERM_CC_ALL	macromolecular complex	4	0.98	1
Annotation Cluster 7	Enrichment Score: 0.03	Count	P_Value	Benjamini
GOTERM_BP_ALL	cellular developmental process	6	0.84	1
GOTERM_BP_ALL	cellular component assembly	3	0.84	1
GOTERM_BP_ALL	cellular component biogenesis	3	0.9	1
GOTERM_BP_ALL	organelle organization	3	0.98	1
GOTERM_BP_ALL	cellular component organization	4	1	1
GOTERM_BP_ALL	cellular component organization or biogenesis	4	1	1
11 terms were not clustered.
Category	Term	Count	%	P-Value	Benjamini
GOTERM_MF_ALL	monooxygenase activity	3	12	0.0036	0.37
GOTERM_MF_ALL	oxidoreductase activity, acting on paired donors, with incorporation or reduction of molecular oxygen	3	12	0.0077	0.39
GOTERM_BP_ALL	cellular response to xenobiotic stimulus	2	8	0.0078	0.99
GOTERM_BP_ALL	xenobiotic metabolic process	2	8	0.0078	0.99
GOTERM_MF_ALL	iron ion binding	3	12	0.0082	0.3
GOTERM_BP_ALL	response to xenobiotic stimulus	2	8	0.012	0.97
GOTERM_BP_ALL	epithelium development	7	28	0.061	1
GOTERM_BP_ALL	chitin metabolic process	2	8	0.061	1
GOTERM_BP_ALL	tube development	6	24	0.065	1
GOTERM_BP_ALL	pole cell migration	2	8	0.068	1
GOTERM_BP_ALL	tissue development	7	28	0.078	1
GOTERM_CC_ALL	endoplasmic reticulum membrane	3	12	0.083	1
GOTERM_BP_ALL	trachea morphogenesis	2	8	0.083	1
GOTERM_BP_ALL	glucosamine-containing compound metabolic process	2	8	0.083	1
GOTERM_BP_ALL	midgut development	2	8	0.086	1
GOTERM_CC_ALL	nuclear outer membrane-endoplasmic reticulum membrane network	3	12	0.087	0.95
GOTERM_BP_ALL	oxidation-reduction process	4	16	0.09	1
GOTERM_MF_ALL	oxidoreductase activity	4	16	0.093	0.96
GOTERM_BP_ALL	regulation of tube length, open tracheal system	2	8	0.097	1
GOTERM_BP_ALL	amino sugar metabolic process	2	8	0.097	1
12 genes from your list are not in the output.
Category	Term	Count	%	P-Value	Benjamini
UP_KEYWORDS	Microsome	2	8	0.023	0.63
UP_KEYWORDS	Monooxygenase	2	8	0.068	0.77
UP_KEYWORDS	Oxidoreductase	4	16	0.072	0.65
UP_KEYWORDS	Heme	2	8	0.093	0.64
UP_KEYWORDS	Signal	6	24	0.094	0.57
15 genes from your list are not in the output.
Category	Term	Count	%	P-Value	Benjamini
KEGG_PATHWAY
25 genes from your list are not in the output.

## Sheet: N2015
31 DAVID IDs
Functional Annotation Chart
Category	Term	Count	%	P-Value	Benjamini
GOTERM_CC_ALL	extracellular region	8	25.8	5.4e-05	0.0054
GOTERM_BP_ALL	chitin metabolic process	3	9.7	0.0028	0.9
GOTERM_BP_ALL	glucosamine-containing compound metabolic process	3	9.7	0.005	0.87
GOTERM_CC_ALL	extracellular region part	5	16.1	0.0052	0.23
GOTERM_BP_ALL	amino sugar metabolic process	3	9.7	0.0069	0.85
GOTERM_MF_ALL	structural constituent of pupal chitin-based cuticle	2	6.5	0.0079	0.7
GOTERM_BP_ALL	aminoglycan metabolic process	3	9.7	0.01	0.88
GOTERM_CC_ALL	extracellular space	4	12.9	0.013	0.36
GOTERM_CC_ALL	extracellular matrix	3	9.7	0.016	0.33
GOTERM_BP_ALL	chitin catabolic process	2	6.5	0.019	0.95
GOTERM_BP_ALL	chitin-based cuticle development	3	9.7	0.019	0.93
GOTERM_MF_ALL	chitinase activity	2	6.5	0.02	0.78
GOTERM_MF_ALL	structural constituent of chitin-based larval cuticle	2	6.5	0.02	0.78
GOTERM_BP_ALL	glucosamine-containing compound catabolic process	2	6.5	0.028	0.96
GOTERM_BP_ALL	amino sugar catabolic process	2	6.5	0.028	0.96
GOTERM_MF_ALL	structural constituent of chitin-based cuticle	2	6.5	0.031	0.8
GOTERM_BP_ALL	renal system process	2	6.5	0.032	0.97
GOTERM_BP_ALL	aminoglycan catabolic process	2	6.5	0.032	0.97
GOTERM_BP_ALL	organonitrogen compound catabolic process	3	9.7	0.037	0.97
GOTERM_MF_ALL	structural constituent of cuticle	2	6.5	0.047	0.84
GOTERM_MF_ALL	chitin binding	2	6.5	0.05	0.79
GOTERM_BP_ALL	cuticle development	3	9.7	0.06	0.99
GOTERM_BP_ALL	carbohydrate derivative metabolic process	5	16.1	0.067	0.99
GOTERM_MF_ALL	inorganic anion transmembrane transporter activity	2	6.5	0.088	0.9
GOTERM_MF_ALL	sodium ion transmembrane transporter activity	2	6.5	0.091	0.87
15 genes from your list are not in the output.
Category	Term	Count	%	P-Value	Benjamini
UP_KEYWORDS	Signal	13	41.9	2.1e-05	0.0011
UP_KEYWORDS	Cuticle	2	6.5	0.019	0.39
UP_KEYWORDS	Endosome	2	6.5	0.089	0.8
17 genes from your list are not in the output.
Category	Term	Count	%	P-Value	Benjamini
KEGG_PATHWAY
31 genes from your list are not in the output.
