# Supplementary material for: Searching beyond the streetlight: Neonicotinoid exposure alters the neurogenomic state of worker honey bees
Source: Ecol Evol. 2021 Dec 20;11(24):18733–42. doi: 10.1002/ece3.8480 (PMC8717355; doi:10.1002/ece3.8480)
Supplement: Supplementary file 6 — Table S5 [file ECE3-11-18733-s005.xlsx]

## Sheet: Sheet1
Table 1. Summary of previously published papers on the effects of NNIs on the honey bee transcriptomes and the number of differentially expressed genes (DEGs) overlapping with the current study.
Reference	Study Design	Exposure Duration	Dose and NNI	Sample Analyzed	DEGs	Overlapping DEGs				Max Overlapping DEGs by chance (i.e. x+1 --> p<0.05)
						Field	Field	Apiary	Apiary	Field	Field	Apiary	Apiary
						Forager	Nurse	Forager	Nurse	Forager	Nurse	Forager	Nurse
						-278	-9	-45	-63	-278	-9	-45	-63
(Shi et al., 2017)	4 day old workers taken from the hive and exposed in cages	10 days	10ppb of TMX	Whole Bees	609	9	2	3	7	22	3	6	8
(Y.-Y. Wu et al., 2017)	Newly emerged workers raised in cages for one week and then exposed in cages	Up to 8 days	10ppb of IMD	Pools of whole bees collected after 1day, 2 days, 4 days, and 8 days of exposure	509	6	4*	2	3	12	2	4	5
(Christen et al., 2018)	Mixed aged bees collected from the hive and exposed in cages	48 hours	3ppb of CLO	Bee Brains and HPG	18	0	0	0	0	2	1	1	1
			30ppb of CLO		244	6	1	2	1	7	1	3	3
			3ppb of IMD	Bee Brains and HPG	26	1	2*	1	0	3	1	1	1
			30ppb of IMD		113	7*	2*	0	0	6	1	2	3
			1ppb of TMX	Bee Brains and HPG	6	0	1*	0	0	1	0	1	1
			10ppb of TMX		25	1	2*	0	0	2	1	1	1
(Morfin et al., 2019)	Newly emerged bees fed in cages	7 days	10ppb of CLO	Bee brains	298	1	2	1	3	15	2	5	6
(Li et al., 2019)	11 day old workers taken from the hive and then exposed in cages	11 days	20ppb of IMD	Bee Brains	131	6	0	0	2	7	1	3	3
(Derecka et al., 2013)	Colonies received sugar syrup with NNI	15 days	2ppb of IMD	6-9 day old larvae	300	3	4*	1	4	15	2	5	6
(M.-C. Wu et al., 2017)	NNI solution was pipetted into the larvae cell in a colony	4 days	500ppb of IMD	Bee heads from newly emerged bees	578	13	4*	4	4	15	2	5	6
[1] Statistically significant overlaps are marked with * and bolded (hypergeometric test, p<0.05). The numbers denoted in the parenthesis are the number of DEGs found in the current study. HPG = hypopharyngeal gland. TMX = Thiamethoxam; IMD = Imidacloprid; CLO = Clothianidin; NNI=neonicotinoid.
Christen, V., Schirrmann, M., Frey, J. E., & Fent, K. (2018). Global transcriptomic effects of environmentally relevant concentrations of the neonicotinoids clothianidin, imidacloprid, and thiamethoxam in the brain of honey bees (Apis mellifera). Environmental science & technology, 52(13), 7534-7544.
Derecka, K., Blythe, M. J., Malla, S., Genereux, D. P., Guffanti, A., Pavan, P., . . . Ortori, C. A. (2013). Transient exposure to low levels of insecticide affects metabolic networks of honeybee larvae. PloS one, 8(7), e68191.
Li, Z., Yu, T., Chen, Y., Heerman, M., He, J., Huang, J., . . . Su, S. (2019). Brain transcriptome of honey bees (Apis mellifera) exhibiting impaired olfactory learning induced by a sublethal dose of imidacloprid. Pesticide biochemistry and physiology, 156, 36-43.
Morfin, N., Goodwin, P. H., Hunt, G. J., & Guzman-Novoa, E. (2019). Effects of sublethal doses of clothianidin and/or V. destructor on honey bee (Apis mellifera) self-grooming behavior and associated gene expression. Scientific reports, 9(1), 1-10.
Shi, T.-F., Wang, Y.-F., Liu, F., Qi, L., & Yu, L.-S. (2017). Sublethal Effects of the Neonicotinoid Insecticide Thiamethoxam on the Transcriptome of the Honey Bees (Hymenoptera: Apidae). Journal of Economic Entomology, 110(6), 2283-2289.
Wu, M.-C., Chang, Y.-W., Lu, K.-H., & Yang, E.-C. (2017). Gene expression changes in honey bees induced by sublethal imidacloprid exposure during the larval stage. Insect biochemistry and molecular biology, 88, 12-20.
Wu, Y.-Y., Luo, Q.-H., Hou, C.-S., Wang, Q., Dai, P.-L., Gao, J., . . . Diao, Q.-Y. (2017). Sublethal effects of imidacloprid on targeting muscle and ribosomal protein related genes in the honey bee Apis mellifera L. Scientific reports, 7(1), 1-8.
